# Supplementary material for: CXCL8 is essential for cervical cancer cell acquired radioresistance and acts as a promising therapeutic target in cervical cancer
Source: Sci Rep. 2025 Jul 1;15:20467. doi: 10.1038/s41598-025-05435-w (PMC12219856; doi:10.1038/s41598-025-05435-w)
Supplement: Supplementary file 9 — Supplementary Material 9 [file 41598_2025_5435_MOESM9_ESM.xls]

## Sheet: all.counts.HR_vs_H0.edgeR_diffe
gene id	gene name	description	gene_type	GO_id	GO_term	KO_ID	KO_Description	kegg_id	kegg_term	locus	HR_1_count	HR_2_count	HR_3_count	H0_1_count	H0_2_count	H0_3_count	HR_1_FPKM	HR_2_FPKM	HR_3_FPKM	H0_1_FPKM	H0_2_FPKM	H0_3_FPKM	HR	H0	log2FC	Pvalue	Qvalue	updown
ENSG00000107159	CA9	carbonic anhydrase 9 [Source:HGNC Symbol;Acc:HGNC:1383]	protein_coding	GO:0110165|GO:0032502|GO:0050896|GO:0051179|GO:0008152|GO:0003824|GO:0044237|GO:0006950|GO:0044281|GO:0043226|GO:0016020|GO:0043167|GO:0005515|GO:0016829|GO:0009653|GO:0042995|GO:0051234|GO:0045178|GO:0042221|GO:0031224|GO:0071944|GO:0048856|GO:0043169|GO:0005886|GO:0006730|GO:0001666|GO:0016021|GO:0009925|GO:0010033|GO:0070482|GO:0009888|GO:0009410|GO:0043229|GO:0048729|GO:0098590|GO:0120025|GO:…	cellular anatomical entity|developmental process|response to stimulus|localization|metabolic process|catalytic activity|cellular metabolic process|response to stress|small molecule metabolic process|organelle|membrane|ion binding|protein binding|lyase activity|anatomical structure morphogenesis|cell projection|establishment of localization|basal part of cell|response to chemical|intrinsic compone…	K01672	carbonic anhydrase[4.2.1.1]	hsa01100|hsa00910	Metabolic pathways - Homo sapiens (human) |Nitrogen metabolism - Homo sapiens (human)	9:35673928-35681159	25	36	29	1518	1729	1658	0.858757362317765	1.29731601323864	1.00034392892741	54.0332833154039	57.4191686027192	57.5947712013633	1.05213910149461	56.3490743731621	-5.74299	1.05184110699395e-164	3.36767967226252e-160	DOWN
ENSG00000187608	ISG15	ISG15 ubiquitin like modifier [Source:HGNC Symbol;Acc:HGNC:4053]	protein_coding	GO:0110165|GO:0032502|GO:0050896|GO:0032991|GO:0005198|GO:0110148|GO:0051179|GO:0016032|GO:0023052|GO:0008152|GO:0002376|GO:0031386|GO:0002682|GO:0044237|GO:0007154|GO:0006950|GO:0071840|GO:0048869|GO:0051641|GO:0005654|GO:0051094|GO:0044238|GO:0005576|GO:0050792|GO:0006807|GO:0019058|GO:0065008|GO:0005829|GO:0050793|GO:0033036|GO:0002520|GO:0019222|GO:0003735|GO:0023057|GO:0043226|GO:0110151|GO:…	cellular anatomical entity|developmental process|response to stimulus|protein-containing complex|structural molecule activity|biomineralization|localization|viral process|signaling|metabolic process|immune system process|protein tag|regulation of immune system process|cellular metabolic process|cell communication|response to stress|cellular component organization or biogenesis|cellular developmen…	K12159	ubiquitin cross-reactive protein[-]	hsa05165|hsa05171|hsa05169|hsa04622	Human papillomavirus infection - Homo sapiens (human) |Coronavirus disease - COVID-19 - Homo sapiens (human) |Epstein-Barr virus infection - Homo sapiens (human) |RIG-I-like receptor signaling pathway - Homo sapiens (human)	1:1001138-1014540	5533	5181	5489	614	651	694	250.857451437965	246.428957487682	249.907527766781	28.8466573063239	28.5351630483387	31.8196398297607	249.064645564143	29.7338200614744	3.06634351628931	6.05010169400667e-111	9.68530529685057e-107	UP
ENSG00000198959	TGM2	transglutaminase 2 [Source:HGNC Symbol;Acc:HGNC:11778]	protein_coding	GO:0110165|GO:0032502|GO:0050896|GO:0051179|GO:0044093|GO:0023052|GO:0008152|GO:0003824|GO:0044237|GO:0007154|GO:0048869|GO:0051094|GO:0044238|GO:0005576|GO:0016192|GO:0006807|GO:0032879|GO:0065008|GO:0005829|GO:0050793|GO:0005615|GO:0050790|GO:0043226|GO:0016020|GO:0000785|GO:0043167|GO:0097159|GO:0005515|GO:0007275|GO:0048646|GO:0048583|GO:0048584|GO:0030054|GO:0097367|GO:0036094|GO:0023051|GO:…	cellular anatomical entity|developmental process|response to stimulus|localization|positive regulation of molecular function|signaling|metabolic process|catalytic activity|cellular metabolic process|cell communication|cellular developmental process|positive regulation of developmental process|primary metabolic process|extracellular region|vesicle-mediated transport|nitrogen compound metabolic pro…	K05625	transglutaminase 2[2.3.2.13]	hsa05016	Huntington disease - Homo sapiens (human)	20:38127385-38166578	7677	7057	7058	1065	1112	1017	45.5717603234272	43.9476969849801	42.0732127415269	6.55110237597133	6.3817818354102	6.10512668044839	43.8642233499781	6.34600363060997	2.78912447300238	8.06657621137268e-99	8.60891901865063e-95	UP
ENSG00000130513	GDF15	growth differentiation factor 15 [Source:HGNC Symbol;Acc:HGNC:30142]	protein_coding	GO:0110165|GO:0032502|GO:0050896|GO:0023052|GO:0008152|GO:0007610|GO:0040008|GO:0044237|GO:0007154|GO:0071840|GO:0048869|GO:0007267|GO:0030545|GO:0051094|GO:0044238|GO:0038023|GO:0005576|GO:0002021|GO:0006807|GO:0050793|GO:0019222|GO:0051093|GO:0023057|GO:0005615|GO:0043226|GO:0005515|GO:0045926|GO:0009605|GO:0048646|GO:0048583|GO:0048584|GO:0035264|GO:0023051|GO:0071704|GO:0051239|GO:0048589|GO:…	cellular anatomical entity|developmental process|response to stimulus|signaling|metabolic process|behavior|regulation of growth|cellular metabolic process|cell communication|cellular component organization or biogenesis|cellular developmental process|cell-cell signaling|signaling receptor regulator activity|positive regulation of developmental process|primary metabolic process|signaling receptor …	K05504	growth differentiation factor 15[-]	hsa04060	Cytokine-cytokine receptor interaction - Homo sapiens (human)	19:18374731-18389176	3045	2875	2915	529	596	548	52.967922410256	52.4656755156439	50.9194764788387	9.53545938301287	10.0231681577694	9.63997436348241	52.1176914682462	9.73286730142156	2.42083639123164	2.07366547024829e-71	1.65981368402348e-67	UP
ENSG00000120129	DUSP1	dual specificity phosphatase 1 [Source:HGNC Symbol;Acc:HGNC:3064]	protein_coding	GO:0022414|GO:0000003|GO:0110165|GO:0032502|GO:0050896|GO:0051179|GO:0040011|GO:0023052|GO:0008152|GO:0044092|GO:0002376|GO:0003824|GO:0002682|GO:0008283|GO:0043086|GO:0044237|GO:0007154|GO:0006950|GO:0071840|GO:0044238|GO:0050900|GO:0006807|GO:0032879|GO:0048870|GO:0019222|GO:0023057|GO:0050790|GO:0043226|GO:0002683|GO:0005515|GO:0009605|GO:0007275|GO:0048646|GO:0048583|GO:0040013|GO:0009892|GO:…	reproductive process|reproduction|cellular anatomical entity|developmental process|response to stimulus|localization|locomotion|signaling|metabolic process|negative regulation of molecular function|immune system process|catalytic activity|regulation of immune system process|cell population proliferation|negative regulation of catalytic activity|cellular metabolic process|cell communication|respon…	K21278	dual specificity protein phosphatase 1[3.1.3.16 3.1.3.48]	hsa04010|hsa05012|hsa05418|hsa04726	MAPK signaling pathway - Homo sapiens (human) |Parkinson disease - Homo sapiens (human) |Fluid shear stress and atherosclerosis - Homo sapiens (human) |Serotonergic synapse - Homo sapiens (human)	5:172768096-172771195	4729	4101	4620	920	945	959	153.161904010133	139.342317897638	150.259937160142	30.8766342451409	29.5900765021524	31.4101214910467	147.588053022638	30.6256107461133	2.26876542243557	4.24526408058724e-66	2.71841240136323e-62	UP
ENSG00000176907	TCIM	transcriptional and immune response regulator [Source:HGNC Symbol;Acc:HGNC:1357]	protein_coding	GO:0110165|GO:0032502|GO:0050896|GO:0044093|GO:0023052|GO:0008152|GO:0002376|GO:0003824|GO:0002682|GO:0044237|GO:0007154|GO:0006950|GO:0016604|GO:0005654|GO:0044238|GO:0006807|GO:0005829|GO:0050793|GO:0002520|GO:0019222|GO:0023057|GO:0001775|GO:0050790|GO:0043226|GO:0016020|GO:0005515|GO:0007275|GO:0048583|GO:0048584|GO:0023051|GO:0140096|GO:0007049|GO:0071704|GO:0051239|GO:0006955|GO:0008219|GO:…	cellular anatomical entity|developmental process|response to stimulus|positive regulation of molecular function|signaling|metabolic process|immune system process|catalytic activity|regulation of immune system process|cellular metabolic process|cell communication|response to stress|nuclear body|nucleoplasm|primary metabolic process|nitrogen compound metabolic process|cytosol|regulation of developm…	-	-	-	-	8:40153482-40155310	1248	1139	1156	190	188	185	44.4862776379777	42.5938809739244	41.3798827912455	7.01818174155807	6.47890855867062	6.6688829032506	42.8200138010492	6.72199106782643	2.67132473000105	4.0605219277785e-61	2.16676217602807e-57	UP
ENSG00000136244	IL6	interleukin 6 [Source:HGNC Symbol;Acc:HGNC:6018]	protein_coding	GO:0110165|GO:0032502|GO:0050896|GO:0032991|GO:0051179|GO:0040011|GO:0044093|GO:0023052|GO:0008152|GO:0002376|GO:0002682|GO:0008283|GO:0044237|GO:0014823|GO:0045058|GO:0007154|GO:0003700|GO:0006950|GO:0071840|GO:0048771|GO:0048869|GO:0002684|GO:0007267|GO:0030545|GO:0051094|GO:0044238|GO:0050900|GO:0038023|GO:0005576|GO:0043235|GO:0006807|GO:0032879|GO:0065008|GO:0048870|GO:0050793|GO:0033036|GO:…	cellular anatomical entity|developmental process|response to stimulus|protein-containing complex|localization|locomotion|positive regulation of molecular function|signaling|metabolic process|immune system process|regulation of immune system process|cell population proliferation|cellular metabolic process|response to activity|T cell selection|cell communication|DNA-binding transcription factor act…	K05405	interleukin 6[-]	hsa05200|hsa05168|hsa05022|hsa05010|hsa04151|hsa04060|hsa05020|hsa05132|hsa05171|hsa05163|hsa05166|hsa05417|hsa05169|hsa05130|hsa05167|hsa05202|hsa04621|hsa05152|hsa05164|hsa04630|hsa05161|hsa04218|hsa04932|hsa04936|hsa05162|hsa05135|hsa04068|hsa04668|hsa04066|hsa04659|hsa04931|hsa04625|hsa04620|hsa05146|hsa05142|hsa04061|hsa04933|hsa04640|hsa04657|hsa05323|hsa05410|hsa01521|hsa05133|hsa04623|hsa…	Pathways in cancer - Homo sapiens (human) |Herpes simplex virus 1 infection - Homo sapiens (human) |Pathways of neurodegeneration - multiple diseases - Homo sapiens (human) |Alzheimer disease - Homo sapiens (human) |PI3K-Akt signaling pathway - Homo sapiens (human) |Cytokine-cytokine receptor interaction - Homo sapiens (human) |Prion disease - Homo sapiens (human) |Salmonella infection - Homo sap…	7:22725884-22732002	448	426	427	20	33	25	3.78343436946536	3.77423864388866	3.62122456758937	0.175027829888368	0.269431574992218	0.213509782069131	3.7262991936478	0.219323062316572	4.08661408868208	3.34456643610817e-59	1.52975690835536e-55	UP
ENSG00000152377	SPOCK1	SPARC (osteonectin), cwcv and kazal like domains proteoglycan 1 [Source:HGNC Symbol;Acc:HGNC:11251]	protein_coding	GO:0110165|GO:0032502|GO:0051179|GO:0040011|GO:0008152|GO:0044092|GO:0003824|GO:0040008|GO:0043086|GO:0044237|GO:0071840|GO:0048869|GO:0098794|GO:0044238|GO:0030234|GO:0005576|GO:0006807|GO:0048870|GO:0019222|GO:0005615|GO:0050790|GO:0043226|GO:0043167|GO:0005515|GO:0007275|GO:0004857|GO:0033268|GO:0030054|GO:0009892|GO:0007155|GO:0140096|GO:0071704|GO:0016787|GO:0042995|GO:0044304|GO:0005737|GO:…	cellular anatomical entity|developmental process|localization|locomotion|metabolic process|negative regulation of molecular function|catalytic activity|regulation of growth|negative regulation of catalytic activity|cellular metabolic process|cellular component organization or biogenesis|cellular developmental process|postsynapse|primary metabolic process|enzyme regulator activity|extracellular re…	-	-	-	-	5:136975298-137598379	362	419	369	19	17	20	2.11708018970537	2.57071866479013	2.16707464187132	0.115145297135462	0.0961170810424747	0.118284572484657	2.28495783212227	0.109848983554198	4.37857411572988	4.45617570437729e-59	1.7834172190881e-55	UP
ENSG00000106366	SERPINE1	serpin family E member 1 [Source:HGNC Symbol;Acc:HGNC:8583]	protein_coding	GO:0110165|GO:0032502|GO:0050896|GO:0032991|GO:0051179|GO:0040011|GO:0023052|GO:0008152|GO:0044092|GO:0002376|GO:0003824|GO:0002682|GO:0043086|GO:0044237|GO:1900046|GO:0007154|GO:0006950|GO:0071840|GO:0048869|GO:0051918|GO:0002684|GO:0051094|GO:0044238|GO:0050900|GO:0030234|GO:0038023|GO:0005576|GO:0016192|GO:0006807|GO:0007568|GO:0032879|GO:0065008|GO:0048870|GO:0050793|GO:0019222|GO:0051093|GO:…	cellular anatomical entity|developmental process|response to stimulus|protein-containing complex|localization|locomotion|signaling|metabolic process|negative regulation of molecular function|immune system process|catalytic activity|regulation of immune system process|negative regulation of catalytic activity|cellular metabolic process|regulation of hemostasis|cell communication|response to stress…	K03982	plasminogen activator inhibitor 1[-]	hsa04390|hsa04218|hsa04371|hsa04066|hsa05142|hsa04933|hsa04610|hsa04115	Hippo signaling pathway - Homo sapiens (human) |Cellular senescence - Homo sapiens (human) |Apelin signaling pathway - Homo sapiens (human) |HIF-1 signaling pathway - Homo sapiens (human) |Chagas disease - Homo sapiens (human) |AGE-RAGE signaling pathway in diabetic complications - Homo sapiens (human) |Complement and coagulation cascades - Homo sapiens (human) |p53 signaling pathway - Homo sapie…	7:101127104-101139247	7501	7028	7241	1708	1889	1864	154.955647322408	152.311175747062	150.212660473568	36.5625558105027	37.7270492404136	38.9407073186454	152.493161181013	37.7434374565206	2.0144468175257	9.8734510624688e-58	3.51242536296737e-54	UP
ENSG00000142871	CCN1	cellular communication network factor 1 [Source:HGNC Symbol;Acc:HGNC:2654]	protein_coding	GO:0022414|GO:0000003|GO:0110165|GO:0032502|GO:0050896|GO:0005198|GO:0110148|GO:0051179|GO:0040011|GO:0044093|GO:0023052|GO:0008152|GO:0003824|GO:0008283|GO:0044237|GO:0007154|GO:0006950|GO:0071840|GO:0048869|GO:0051094|GO:0044238|GO:0005576|GO:0006807|GO:0003006|GO:0032879|GO:0048870|GO:0050793|GO:0005201|GO:0019222|GO:0050840|GO:0050790|GO:0043226|GO:0110151|GO:0097159|GO:0005515|GO:0009605|GO:…	reproductive process|reproduction|cellular anatomical entity|developmental process|response to stimulus|structural molecule activity|biomineralization|localization|locomotion|positive regulation of molecular function|signaling|metabolic process|catalytic activity|cell population proliferation|cellular metabolic process|cell communication|response to stress|cellular component organization or bioge…	-	-	-	-	1:85580761-85584589	2266	2390	2766	502	424	415	15.6599101411832	17.3276209603398	19.1955797693892	3.59495492052588	2.83288202681679	2.90032919140591	17.3943702903041	3.10938871291619	2.4839175633719	4.76106931624235e-57	1.52435156298131e-53	UP
ENSG00000003137	CYP26B1	cytochrome P450 family 26 subfamily B member 1 [Source:HGNC Symbol;Acc:HGNC:20581]	protein_coding	GO:0022414|GO:0000003|GO:0110165|GO:0032502|GO:0050896|GO:0023052|GO:0008152|GO:0002376|GO:0003824|GO:0002682|GO:0044237|GO:0007154|GO:0006950|GO:0071840|GO:0048869|GO:0051094|GO:0048609|GO:0044238|GO:0044281|GO:0031424|GO:0003006|GO:0065008|GO:0050793|GO:0002520|GO:0019222|GO:0045321|GO:0023057|GO:0001775|GO:0043226|GO:0016020|GO:0008289|GO:0043167|GO:0097159|GO:0005515|GO:0009605|GO:0007275|GO:…	reproductive process|reproduction|cellular anatomical entity|developmental process|response to stimulus|signaling|metabolic process|immune system process|catalytic activity|regulation of immune system process|cellular metabolic process|cell communication|response to stress|cellular component organization or biogenesis|cellular developmental process|positive regulation of developmental process|mul…	K12664	cytochrome P450 family 26 subfamily B[1.14.14.-]	hsa01100|hsa00830	Metabolic pathways - Homo sapiens (human) |Retinol metabolism - Homo sapiens (human)	2:72129238-72147862	853	783	834	112	125	115	6.5449816106601	6.30279766555249	6.42607195279256	0.890504510601017	0.927261889593741	0.892333691989996	6.42461707633505	0.903366697394918	2.8302268336134	9.7401391165779e-56	2.83500030995886e-52	UP
ENSG00000135114	OASL	2'-5'-oligoadenylate synthetase like [Source:HGNC Symbol;Acc:HGNC:8090]	protein_coding	GO:0110165|GO:0050896|GO:0016032|GO:0023052|GO:0008152|GO:0002376|GO:0003824|GO:0002682|GO:0044237|GO:0007154|GO:0006950|GO:0005654|GO:0044238|GO:0140640|GO:0050792|GO:0006807|GO:0019058|GO:0005829|GO:0019222|GO:0050790|GO:0043226|GO:0016020|GO:0097159|GO:0005515|GO:0009605|GO:0048583|GO:0048584|GO:0023051|GO:0048525|GO:0071704|GO:0006955|GO:0016787|GO:0051716|GO:1901363|GO:0019079|GO:0051707|GO:…	cellular anatomical entity|response to stimulus|viral process|signaling|metabolic process|immune system process|catalytic activity|regulation of immune system process|cellular metabolic process|cell communication|response to stress|nucleoplasm|primary metabolic process|catalytic activity, acting on a nucleic acid|regulation of viral process|nitrogen compound metabolic process|viral life cycle|cyt…	K14608	2'-5'-oligoadenylate synthase-like protein[-]	hsa05165	Human papillomavirus infection - Homo sapiens (human)	12:121017763-121039246	603	579	734	59	67	67	3.13280422655474	3.15577752351041	3.82940965833246	0.317634696491093	0.336529134815536	0.352015763644976	3.3726638027992	0.335393198317202	3.32996317652419	1.83652675425125e-55	4.90000642423851e-52	UP
ENSG00000163295	ALPI	alkaline phosphatase, intestinal [Source:HGNC Symbol;Acc:HGNC:437]	protein_coding	GO:0110165|GO:0008152|GO:0003824|GO:0044237|GO:0005576|GO:0016020|GO:0043167|GO:0005515|GO:0016787|GO:0031224|GO:0071944|GO:0043169|GO:0005886|GO:0019899|GO:0031225|GO:0016788|GO:0046872|GO:0042578|GO:0002020|GO:0006796|GO:0016791|GO:0016311|GO:0046914|GO:0000287|GO:0008270|GO:0004035	cellular anatomical entity|metabolic process|catalytic activity|cellular metabolic process|extracellular region|membrane|ion binding|protein binding|hydrolase activity|intrinsic component of membrane|cell periphery|cation binding|plasma membrane|enzyme binding|anchored component of membrane|hydrolase activity, acting on ester bonds|metal ion binding|phosphoric ester hydrolase activity|protease bi…	K01077	alkaline phosphatase[3.1.3.1]	hsa01100|hsa01240|hsa00790|hsa00730	Metabolic pathways - Homo sapiens (human) |Biosynthesis of cofactors - Homo sapiens (human) |Folate biosynthesis - Homo sapiens (human) |Thiamine metabolism - Homo sapiens (human)	2:232456125-232460753	1583	1449	1549	6155	6641	6298	25.7564969595991	24.7335287498718	25.3091163909506	103.775407177761	104.465321976794	103.628246941111	25.2663807001405	103.956325365222	-2.04069	3.24818550549922e-55	7.99978117919759e-52	DOWN
ENSG00000135919	SERPINE2	serpin family E member 2 [Source:HGNC Symbol;Acc:HGNC:8951]	protein_coding	GO:0022414|GO:0000003|GO:0110165|GO:0032502|GO:0050896|GO:0051179|GO:0040011|GO:0023052|GO:0008152|GO:0044092|GO:0003824|GO:0008283|GO:0040008|GO:0043086|GO:0044237|GO:1900046|GO:0007154|GO:0006950|GO:0071840|GO:0048869|GO:0007267|GO:0051094|GO:0048609|GO:0044238|GO:0030234|GO:0005576|GO:0006807|GO:0051606|GO:0003006|GO:0032879|GO:0065008|GO:0009986|GO:0005829|GO:0048870|GO:0050793|GO:0019222|GO:…	reproductive process|reproduction|cellular anatomical entity|developmental process|response to stimulus|localization|locomotion|signaling|metabolic process|negative regulation of molecular function|catalytic activity|cell population proliferation|regulation of growth|negative regulation of catalytic activity|cellular metabolic process|regulation of hemostasis|cell communication|response to stress…	K16643	glia-derived nexin[-]	hsa04610	Complement and coagulation cascades - Homo sapiens (human)	2:223975045-224039318	7276	7914	7298	1785	1971	1833	40.1430816549424	45.8063633172509	40.4335268327428	10.2050849320815	10.5132567804892	10.2270410733015	42.127657268312	10.3151275952907	2.03000602235028	4.2682223265474e-55	9.76111958779059e-52	UP
ENSG00000013588	GPRC5A	G protein-coupled receptor class C group 5 member A [Source:HGNC Symbol;Acc:HGNC:9836]	protein_coding	GO:0110165|GO:0050896|GO:0032991|GO:0044093|GO:0023052|GO:0008152|GO:0044092|GO:0003824|GO:0043086|GO:0044237|GO:0007154|GO:0008047|GO:0044238|GO:0030234|GO:0038023|GO:0005576|GO:0043235|GO:0006807|GO:0019222|GO:0023057|GO:0005615|GO:0050790|GO:0043226|GO:0016020|GO:0005515|GO:0048583|GO:2000272|GO:0009892|GO:0023051|GO:0140096|GO:0071704|GO:0051716|GO:0010469|GO:0005737|GO:0031224|GO:0071944|GO:…	cellular anatomical entity|response to stimulus|protein-containing complex|positive regulation of molecular function|signaling|metabolic process|negative regulation of molecular function|catalytic activity|negative regulation of catalytic activity|cellular metabolic process|cell communication|enzyme activator activity|primary metabolic process|enzyme regulator activity|signaling receptor activity…	-	-	-	-	12:12891559-12917937	12924	11891	12109	3263	3598	3361	66.7090056102583	64.3898849469161	62.7647088210035	17.452798855296	17.9548354236686	17.5438803393575	64.621199792726	17.650504872774	1.87229808597102	6.35469581941624e-54	1.356388640335e-50	UP
ENSG00000110195	FOLR1	folate receptor alpha [Source:HGNC Symbol;Acc:HGNC:3791]	protein_coding	GO:0022414|GO:0038024|GO:0000003|GO:0110165|GO:0032502|GO:0050896|GO:0051179|GO:0040011|GO:0023052|GO:0008152|GO:0044237|GO:0007154|GO:0006950|GO:0071840|GO:0048869|GO:0007267|GO:0038023|GO:0005576|GO:0016192|GO:0006807|GO:0044281|GO:0009986|GO:0048870|GO:0005615|GO:0033218|GO:0072341|GO:0043226|GO:0016020|GO:0043167|GO:0097159|GO:0005515|GO:0009605|GO:0007275|GO:0007389|GO:0048646|GO:0048583|GO:…	reproductive process|cargo receptor activity|reproduction|cellular anatomical entity|developmental process|response to stimulus|localization|locomotion|signaling|metabolic process|cellular metabolic process|cell communication|response to stress|cellular component organization or biogenesis|cellular developmental process|cell-cell signaling|signaling receptor activity|extracellular region|vesicle-…	K13649	folate receptor[-]	hsa04144|hsa01523	Endocytosis - Homo sapiens (human) |Antifolate resistance - Homo sapiens (human)	11:72189558-72196323	64493	62535	65125	18532	19318	18669	1534.57198357064	1561.0240504978	1556.11670018422	456.93823652712	444.395427504766	449.22648393261	1550.57091141755	450.186715988165	1.78420411364733	1.00345187097299e-50	2.00796990955889e-47	UP
ENSG00000286733	LINC02348	long intergenic non-protein coding RNA 2348 [Source:NCBI gene (formerly Entrezgene);Acc:101927505]	lncRNA	-	-	-	-	-	-	15:101602786-101614531	19	16	18	283	325	319	0.133387187683343	0.117834295684486	0.126896778344621	2.05871682126588	2.20579755941589	2.26469358367508	0.126039420570817	2.17640265478562	-4.11	2.43561795632936e-50	4.58712824163512e-47	DOWN
ENSG00000187720	THSD4	thrombospondin type 1 domain containing 4 [Source:HGNC Symbol;Acc:HGNC:25835]	protein_coding	GO:0110165|GO:0005198|GO:0003824|GO:0071840|GO:0099080|GO:0005576|GO:0005201|GO:0005615|GO:0043226|GO:0016787|GO:0071944|GO:0031012|GO:0044085|GO:0016043|GO:0043227|GO:0070062|GO:0099512|GO:0065010|GO:0043062|GO:0001527|GO:0062023|GO:0031982|GO:0022607|GO:0097435|GO:1903561|GO:0030198|GO:0048251|GO:0085029	cellular anatomical entity|structural molecule activity|catalytic activity|cellular component organization or biogenesis|supramolecular complex|extracellular region|extracellular matrix structural constituent|extracellular space|organelle|hydrolase activity|cell periphery|extracellular matrix|cellular component biogenesis|cellular component organization|membrane-bounded organelle|extracellular ex…	K23377	thrombospondin type-1 domain-containing protein 4[-]	hsa04350	TGF-beta signaling pathway - Homo sapiens (human)	15:71096952-71783383	1886	1881	1869	454	482	474	6.5881296668478	6.89320133899626	6.55615895672496	1.64337705805913	1.62779593276523	1.67443428635594	6.67916332085634	1.6485357590601	2.01848221042029	9.87974958744746e-49	1.75733301411836e-45	UP
ENSG00000103888	CEMIP	cell migration inducing hyaluronidase 1 [Source:HGNC Symbol;Acc:HGNC:29213]	protein_coding	GO:0110165|GO:0051179|GO:0040011|GO:0044093|GO:0008152|GO:0003824|GO:0044237|GO:0051641|GO:0044238|GO:0005576|GO:0006807|GO:0032879|GO:0065008|GO:0048870|GO:0033036|GO:0019222|GO:0033218|GO:0050790|GO:0043226|GO:0016020|GO:0051651|GO:0005515|GO:0051050|GO:1904951|GO:0097367|GO:0140096|GO:0019725|GO:0009056|GO:0040012|GO:0071704|GO:0016787|GO:0055085|GO:0040017|GO:0051234|GO:0009058|GO:0005737|GO:…	cellular anatomical entity|localization|locomotion|positive regulation of molecular function|metabolic process|catalytic activity|cellular metabolic process|cellular localization|primary metabolic process|extracellular region|nitrogen compound metabolic process|regulation of localization|regulation of biological quality|cell motility|macromolecule localization|regulation of metabolic process|amid…	-	-	-	-	15:80779343-80951776	352	231	403	14	15	7	1.91499010058109	1.31839779351091	2.20165036849304	0.0789249049383828	0.0788955156454704	0.0385127316258292	1.81167942086168	0.0654443840698941	4.79091448432381	1.70164292473694e-44	2.72407507606513e-41	UP
ENSG00000227467	LINC01537	long intergenic non-protein coding RNA 1537 [Source:HGNC Symbol;Acc:HGNC:51301]	lncRNA	-	-	-	-	-	-	11:72570660-72573229	345	372	405	28	43	33	9.18075514560169	10.3851688331143	10.822664844308	0.772111070025779	1.10626787901328	0.888055613189377	10.1295296076747	0.922144854076145	3.4574299774251	1.66384391415278e-44	2.72407507606513e-41	UP
ENSG00000177311	ZBTB38	zinc finger and BTB domain containing 38 [Source:HGNC Symbol;Acc:HGNC:26636]	protein_coding	GO:0110165|GO:0050896|GO:0008152|GO:0044237|GO:0003700|GO:0006950|GO:0005654|GO:0044238|GO:0005576|GO:0006807|GO:0019222|GO:0005615|GO:0043226|GO:0043167|GO:0097159|GO:0005515|GO:0036094|GO:0009892|GO:0071704|GO:0051716|GO:1901363|GO:0009058|GO:0072562|GO:0043169|GO:0046983|GO:1901360|GO:0042802|GO:0003676|GO:0006139|GO:0044249|GO:0046483|GO:0060255|GO:0009889|GO:0051173|GO:0009890|GO:0010604|GO:…	cellular anatomical entity|response to stimulus|metabolic process|cellular metabolic process|DNA-binding transcription factor activity|response to stress|nucleoplasm|primary metabolic process|extracellular region|nitrogen compound metabolic process|regulation of metabolic process|extracellular space|organelle|ion binding|organic cyclic compound binding|protein binding|small molecule binding|negat…	-	-	-	-	3:141324213-141449792	645	684	708	2473	2898	2683	1.0958705746443	1.21917835022282	1.20795964100046	4.35395696948952	4.76025985652487	4.60988173874102	1.17433618862253	4.57469952158514	-1.96183	1.15618369246569e-43	1.76273968007971e-40	DOWN
ENSG00000103175	WFDC1	WAP four-disulfide core domain 1 [Source:HGNC Symbol;Acc:HGNC:15466]	protein_coding	GO:0110165|GO:0050896|GO:0008152|GO:0044092|GO:0003824|GO:0040008|GO:0043086|GO:0044237|GO:0006950|GO:0071840|GO:0044238|GO:0030234|GO:0005576|GO:0006807|GO:0019222|GO:0005615|GO:0050790|GO:0045926|GO:0009605|GO:0004857|GO:0048583|GO:0009892|GO:0140096|GO:0071704|GO:0016787|GO:0030308|GO:0008233|GO:0030414|GO:0006952|GO:0060255|GO:0051336|GO:0009611|GO:0051128|GO:0051171|GO:0010605|GO:0019538|GO:…	cellular anatomical entity|response to stimulus|metabolic process|negative regulation of molecular function|catalytic activity|regulation of growth|negative regulation of catalytic activity|cellular metabolic process|response to stress|cellular component organization or biogenesis|primary metabolic process|enzyme regulator activity|extracellular region|nitrogen compound metabolic process|regulati…	-	-	-	-	16:84294846-84329844	2680	2207	2386	613	535	625	16.1217001206839	13.9280446672407	14.4133962945394	3.82117716665637	3.1114489884993	3.80212104994855	14.821047027488	3.57824906836807	2.05032165337508	1.80124829788347e-43	2.62138939787886e-40	UP
ENSG00000118523	CCN2	cellular communication network factor 2 [Source:HGNC Symbol;Acc:HGNC:2500]	protein_coding	GO:0110165|GO:0032502|GO:0050896|GO:0051179|GO:0040011|GO:0044093|GO:0023052|GO:0008152|GO:0003824|GO:0008283|GO:0044237|GO:0007154|GO:0006950|GO:0071840|GO:0048869|GO:0051641|GO:0030545|GO:0051094|GO:0044238|GO:0038023|GO:0005576|GO:0006807|GO:0007568|GO:0065008|GO:0005829|GO:0048870|GO:0050793|GO:0019222|GO:0001775|GO:0005615|GO:0050790|GO:0043226|GO:0016020|GO:0005515|GO:0007275|GO:0048646|GO:…	cellular anatomical entity|developmental process|response to stimulus|localization|locomotion|positive regulation of molecular function|signaling|metabolic process|catalytic activity|cell population proliferation|cellular metabolic process|cell communication|response to stress|cellular component organization or biogenesis|cellular developmental process|cellular localization|signaling receptor reg…	K06827	connective tissue growth factor (insulin-like growth factor-binding protein 8)[-]	hsa04390|hsa04371	Hippo signaling pathway - Homo sapiens (human) |Apelin signaling pathway - Homo sapiens (human)	6:131948176-131951372	936	841	906	159	202	162	26.1009558564517	24.6030121560383	25.3704706245452	4.59449474790681	5.44584813230145	4.5684212081954	25.3581462123451	4.86958802946789	2.38057765264809	1.46959268352625e-42	2.04573691080261e-39	UP
ENSG00000148344	PTGES	prostaglandin E synthase [Source:HGNC Symbol;Acc:HGNC:9599]	protein_coding	GO:0016209|GO:0110165|GO:0050896|GO:0051179|GO:0023052|GO:0008152|GO:0003824|GO:0008283|GO:0044237|GO:0007154|GO:0006950|GO:0007267|GO:0044238|GO:0044281|GO:0032879|GO:0065008|GO:0033036|GO:0033218|GO:0072341|GO:0043226|GO:0016020|GO:0004601|GO:1990748|GO:0043167|GO:0005515|GO:0009605|GO:0051050|GO:0048583|GO:0048871|GO:0016491|GO:0071704|GO:0051239|GO:0016853|GO:0051716|GO:0051234|GO:0009058|GO:…	antioxidant activity|cellular anatomical entity|response to stimulus|localization|signaling|metabolic process|catalytic activity|cell population proliferation|cellular metabolic process|cell communication|response to stress|cell-cell signaling|primary metabolic process|small molecule metabolic process|regulation of localization|regulation of biological quality|macromolecule localization|amide bin…	K15729	microsomal prostaglandin-E synthase 1[5.3.99.3]	hsa01100|hsa00590	Metabolic pathways - Homo sapiens (human) |Arachidonic acid metabolism - Homo sapiens (human)	9:129738331-129753042	3707	3758	3905	1152	1151	1162	68.349540328783	72.6911503436439	72.3025707622698	22.0103018447746	20.5173477282305	21.6664933069265	71.1144204782322	21.3980476266439	1.73266296701016	1.39015928509994e-41	1.85453040962686e-38	UP
ENSG00000109971	HSPA8	heat shock protein family A (Hsp70) member 8 [Source:HGNC Symbol;Acc:HGNC:5241]	protein_coding	GO:0044183|GO:0110165|GO:0050896|GO:0032991|GO:0051179|GO:0016032|GO:0008152|GO:0060090|GO:0003824|GO:0044306|GO:0044237|GO:0007154|GO:0006950|GO:0071840|GO:0101031|GO:0051641|GO:0150034|GO:0098794|GO:0005654|GO:0140545|GO:0044238|GO:0005576|GO:0016192|GO:0006457|GO:0006807|GO:0032879|GO:0019058|GO:0065008|GO:0005829|GO:0033036|GO:0019222|GO:0036477|GO:0007034|GO:0007017|GO:0005615|GO:0072341|GO:…	protein folding chaperone|cellular anatomical entity|response to stimulus|protein-containing complex|localization|viral process|metabolic process|molecular adaptor activity|catalytic activity|neuron projection terminus|cellular metabolic process|cell communication|response to stress|cellular component organization or biogenesis|chaperone complex|cellular localization|distal axon|postsynapse|nucle…	K03283	heat shock 70kDa protein 1/2/6/8[-]	hsa04010|hsa05020|hsa04144|hsa05417|hsa03040|hsa04141|hsa05162|hsa04915|hsa05145|hsa04612|hsa04213|hsa05134	MAPK signaling pathway - Homo sapiens (human) |Prion disease - Homo sapiens (human) |Endocytosis - Homo sapiens (human) |Lipid and atherosclerosis - Homo sapiens (human) |Spliceosome - Homo sapiens (human) |Protein processing in endoplasmic reticulum - Homo sapiens (human) |Measles - Homo sapiens (human) |Estrogen signaling pathway - Homo sapiens (human) |Toxoplasmosis - Homo sapiens (human) |Ant…	11:123057489-123063230	15534	13859	14419	4505	4550	4867	71.7103109732274	67.1184551553215	66.8425757640683	21.5503117719561	20.3068459126919	22.7210965717834	68.5571139642057	21.5260847521438	1.67122043747852	1.62636003246961e-41	2.08284676638319e-38	UP
ENSG00000166147	FBN1	fibrillin 1 [Source:HGNC Symbol;Acc:HGNC:3603]	protein_coding	GO:0110165|GO:0032502|GO:0050896|GO:0005198|GO:0051179|GO:0023052|GO:0002376|GO:0002682|GO:0007154|GO:0048869|GO:0030545|GO:0097493|GO:0099080|GO:0038023|GO:0005576|GO:0009791|GO:0050793|GO:0005201|GO:0033036|GO:0002520|GO:0051093|GO:0023057|GO:0005615|GO:0043226|GO:0043167|GO:0002683|GO:0005515|GO:0007275|GO:0048583|GO:0097367|GO:0023051|GO:0007155|GO:0051239|GO:0009653|GO:0051716|GO:0005737|GO:…	cellular anatomical entity|developmental process|response to stimulus|structural molecule activity|localization|signaling|immune system process|regulation of immune system process|cell communication|cellular developmental process|signaling receptor regulator activity|structural molecule activity conferring elasticity|supramolecular complex|signaling receptor activity|extracellular region|post-emb…	K06825	fibrillin 1[-]	hsa04350	TGF-beta signaling pathway - Homo sapiens (human)	15:48408313-48645721	4339	4315	4578	1350	1448	1347	10.3637261958931	10.8123177419801	10.9804911883466	3.34133978102775	3.34370277906035	3.25359419560879	10.7188450420733	3.31287891856563	1.69399208260026	1.8340021290513e-41	2.25843254483983e-38	UP
ENSG00000135346	CGA	glycoprotein hormones, alpha polypeptide [Source:HGNC Symbol;Acc:HGNC:1885]	protein_coding	GO:0022414|GO:0000003|GO:0110165|GO:0032502|GO:0050896|GO:0032991|GO:0051179|GO:0040011|GO:0023052|GO:0008152|GO:0048511|GO:0008283|GO:0040008|GO:0044237|GO:0007154|GO:0007267|GO:0030545|GO:0048609|GO:0044238|GO:0038023|GO:0005576|GO:0006807|GO:0042698|GO:0003006|GO:0032879|GO:0065008|GO:0048870|GO:0050793|GO:0019222|GO:0051093|GO:0035265|GO:0005615|GO:0043226|GO:0005515|GO:0045926|GO:0007275|GO:…	reproductive process|reproduction|cellular anatomical entity|developmental process|response to stimulus|protein-containing complex|localization|locomotion|signaling|metabolic process|rhythmic process|cell population proliferation|regulation of growth|cellular metabolic process|cell communication|cell-cell signaling|signaling receptor regulator activity|multicellular organismal reproductive proces…	K08522	glycoprotein hormones alpha chain[-]	hsa04080|hsa04024|hsa04912|hsa04918|hsa04917|hsa04929|hsa04923|hsa05320|hsa04913	Neuroactive ligand-receptor interaction - Homo sapiens (human) |cAMP signaling pathway - Homo sapiens (human) |GnRH signaling pathway - Homo sapiens (human) |Thyroid hormone synthesis - Homo sapiens (human) |Prolactin signaling pathway - Homo sapiens (human) |GnRH secretion - Homo sapiens (human) |Regulation of lipolysis in adipocytes - Homo sapiens (human) |Autoimmune thyroid disease - Homo sapi…	6:87085498-87095106	607	589	637	94	74	103	12.5992913616183	12.8258011738569	13.2774964981696	2.02182493740299	1.48498526028535	2.16203874610644	12.9008630112149	1.88961631459826	2.77130234787766	2.95462182316979e-40	3.5036343300899e-37	UP
ENSG00000095752	IL11	interleukin 11 [Source:HGNC Symbol;Acc:HGNC:5966]	protein_coding	GO:0110165|GO:0032502|GO:0050896|GO:0051179|GO:0023052|GO:0008152|GO:0002376|GO:0008283|GO:0044237|GO:0007154|GO:0048869|GO:0007267|GO:0030545|GO:0044238|GO:0038023|GO:0005576|GO:0006807|GO:0032879|GO:0065008|GO:0002520|GO:0019222|GO:0045321|GO:0023057|GO:0001775|GO:0005615|GO:0005515|GO:0007275|GO:0048583|GO:0048584|GO:0023051|GO:0051051|GO:0071704|GO:0051716|GO:0051234|GO:0009058|GO:0005737|GO:…	cellular anatomical entity|developmental process|response to stimulus|localization|signaling|metabolic process|immune system process|cell population proliferation|cellular metabolic process|cell communication|cellular developmental process|cell-cell signaling|signaling receptor regulator activity|primary metabolic process|signaling receptor activity|extracellular region|nitrogen compound metaboli…	K05417	interleukin 11[-]	hsa04060|hsa04630|hsa04640|hsa05323	Cytokine-cytokine receptor interaction - Homo sapiens (human) |JAK-STAT signaling pathway - Homo sapiens (human) |Hematopoietic cell lineage - Homo sapiens (human) |Rheumatoid arthritis - Homo sapiens (human)	19:55364382-55370463	465	454	489	68	76	71	8.51586325291682	8.72254622807205	8.99297573841219	1.29045790881005	1.34560900632653	1.31492460902884	8.74379507313369	1.31699717472181	2.7310073385359	7.38584432258207e-40	8.44544920271822e-37	UP
ENSG00000023171	GRAMD1B	GRAM domain containing 1B [Source:HGNC Symbol;Acc:HGNC:29214]	protein_coding	GO:0110165|GO:0050896|GO:0051179|GO:0071840|GO:0051641|GO:0065008|GO:0033036|GO:0072341|GO:0043226|GO:0044232|GO:0016020|GO:0008289|GO:0043167|GO:0097159|GO:0005319|GO:0036094|GO:0051716|GO:0051234|GO:0005737|GO:0042221|GO:0031224|GO:0071944|GO:0012505|GO:0005886|GO:0046907|GO:0001786|GO:0016021|GO:0031090|GO:0042175|GO:0140268|GO:0010033|GO:0015248|GO:0043178|GO:0120013|GO:0005496|GO:0042592|GO:…	cellular anatomical entity|response to stimulus|localization|cellular component organization or biogenesis|cellular localization|regulation of biological quality|macromolecule localization|modified amino acid binding|organelle|organelle membrane contact site|membrane|lipid binding|ion binding|organic cyclic compound binding|lipid transporter activity|small molecule binding|cellular response to st…	-	-	-	-	11:123358428-123627774	4152	4138	4081	1269	1413	1262	9.2882392387445	9.71132084848565	9.16774260356253	2.94169804630059	3.05598421710774	2.85499253374921	9.38910089693089	2.95089159905251	1.66983608722301	1.21062654062203e-39	1.3365734465895e-36	UP
ENSG00000112902	SEMA5A	semaphorin 5A [Source:HGNC Symbol;Acc:HGNC:10736]	protein_coding	GO:0110165|GO:0032502|GO:0050896|GO:0051179|GO:0040011|GO:0023052|GO:0008283|GO:0040008|GO:0007154|GO:0071840|GO:0048869|GO:0007267|GO:0030545|GO:0051094|GO:0038023|GO:0005576|GO:0032879|GO:0065008|GO:0048870|GO:0050793|GO:0051093|GO:0005615|GO:0043226|GO:0016020|GO:0005515|GO:0045926|GO:0009605|GO:0007275|GO:0048646|GO:0048583|GO:0048584|GO:0030029|GO:0040013|GO:0097367|GO:0008037|GO:0023051|GO:…	cellular anatomical entity|developmental process|response to stimulus|localization|locomotion|signaling|cell population proliferation|regulation of growth|cell communication|cellular component organization or biogenesis|cellular developmental process|cell-cell signaling|signaling receptor regulator activity|positive regulation of developmental process|signaling receptor activity|extracellular reg…	K06841	semaphorin 5[-]	hsa04360	Axon guidance - Homo sapiens (human)	5:9035033-9546075	1092	1014	1084	252	285	227	4.79070845139107	4.66688317890009	4.77558114498089	1.14561452354435	1.20880126408717	1.0071016170145	4.74439092509068	1.12050580154867	2.08207277039614	1.27025116189028e-38	1.3556543816747e-35	UP
ENSG00000168685	IL7R	interleukin 7 receptor [Source:HGNC Symbol;Acc:HGNC:6024]	protein_coding	GO:0110165|GO:0032502|GO:0050896|GO:0023052|GO:0008152|GO:0002376|GO:0002682|GO:0008283|GO:0044237|GO:0007154|GO:0006950|GO:0071840|GO:0048869|GO:0002684|GO:0005654|GO:0051094|GO:0044238|GO:0038023|GO:0005576|GO:0006807|GO:0003823|GO:0065008|GO:0009986|GO:0005829|GO:0050793|GO:0002520|GO:0019222|GO:0045321|GO:0001775|GO:0043226|GO:0016020|GO:0002683|GO:0005515|GO:0001906|GO:0009605|GO:0001776|GO:…	cellular anatomical entity|developmental process|response to stimulus|signaling|metabolic process|immune system process|regulation of immune system process|cell population proliferation|cellular metabolic process|cell communication|response to stress|cellular component organization or biogenesis|cellular developmental process|positive regulation of immune system process|nucleoplasm|positive regul…	K05072	interleukin 7 receptor[-]	hsa05200|hsa04151|hsa04060|hsa04630|hsa04068|hsa04640|hsa05340	Pathways in cancer - Homo sapiens (human) |PI3K-Akt signaling pathway - Homo sapiens (human) |Cytokine-cytokine receptor interaction - Homo sapiens (human) |JAK-STAT signaling pathway - Homo sapiens (human) |FoxO signaling pathway - Homo sapiens (human) |Hematopoietic cell lineage - Homo sapiens (human) |Primary immunodeficiency - Homo sapiens (human)	5:35852695-35879603	355	380	393	25	25	5	2.47405865272002	2.77828190199262	2.75038920851628	0.180547146811624	0.168440672282278	0.0352388138444403	2.66757658774297	0.128075544312781	4.38046276401585	1.34987249694602e-38	1.39415702370067e-35	UP
ENSG00000115414	FN1	fibronectin 1 [Source:HGNC Symbol;Acc:HGNC:3778]	protein_coding	GO:0110165|GO:0032502|GO:0050896|GO:0032991|GO:0005198|GO:0051179|GO:0040011|GO:0044093|GO:0023052|GO:0008152|GO:0002376|GO:0003824|GO:0002682|GO:0008283|GO:0040008|GO:0044237|GO:0007154|GO:0006950|GO:0071840|GO:0048869|GO:0051094|GO:0008047|GO:0044238|GO:0030234|GO:0005576|GO:0006807|GO:0032879|GO:0065008|GO:0048870|GO:0050793|GO:0005201|GO:0019222|GO:0050817|GO:0045321|GO:0001775|GO:0005615|GO:…	cellular anatomical entity|developmental process|response to stimulus|protein-containing complex|structural molecule activity|localization|locomotion|positive regulation of molecular function|signaling|metabolic process|immune system process|catalytic activity|regulation of immune system process|cell population proliferation|regulation of growth|cellular metabolic process|cell communication|respo…	K05717	fibronectin 1[-]	hsa05200|hsa04151|hsa05165|hsa04810|hsa05205|hsa04510|hsa05135|hsa05146|hsa04933|hsa05222|hsa04512|hsa05100	Pathways in cancer - Homo sapiens (human) |PI3K-Akt signaling pathway - Homo sapiens (human) |Human papillomavirus infection - Homo sapiens (human) |Regulation of actin cytoskeleton - Homo sapiens (human) |Proteoglycans in cancer - Homo sapiens (human) |Focal adhesion - Homo sapiens (human) |Yersinia infection - Homo sapiens (human) |Amoebiasis - Homo sapiens (human) |AGE-RAGE signaling pathway i…	2:215360440-215436073	706	580	676	131	133	117	1.52403229801284	1.3134979484406	1.46540042184373	0.29303544795189	0.277570808079505	0.255414768993053	1.43431022276572	0.275340341674816	2.38106918611879	1.66034913849496e-36	1.66123119897479e-33	UP
ENSG00000198682	PAPSS2	3'-phosphoadenosine 5'-phosphosulfate synthase 2 [Source:HGNC Symbol;Acc:HGNC:8604]	protein_coding	GO:0110165|GO:0032502|GO:0050896|GO:0008152|GO:0003824|GO:0044237|GO:0006950|GO:0044238|GO:0006807|GO:0044281|GO:0065008|GO:0005829|GO:0050817|GO:0043167|GO:0097159|GO:0005515|GO:0007275|GO:0097367|GO:0036094|GO:0071704|GO:0042445|GO:1901363|GO:0009058|GO:0005737|GO:0048856|GO:0016740|GO:0006082|GO:1901360|GO:0006139|GO:1901135|GO:0050878|GO:0044249|GO:0048513|GO:0016772|GO:0046483|GO:0032553|GO:…	cellular anatomical entity|developmental process|response to stimulus|metabolic process|catalytic activity|cellular metabolic process|response to stress|primary metabolic process|nitrogen compound metabolic process|small molecule metabolic process|regulation of biological quality|cytosol|coagulation|ion binding|organic cyclic compound binding|protein binding|multicellular organism development|car…	K13811	3'-phosphoadenosine 5'-phosphosulfate synthase[2.7.7.4 2.7.1.25]	hsa01100|hsa00230|hsa00450|hsa00920	Metabolic pathways - Homo sapiens (human) |Purine metabolism - Homo sapiens (human) |Selenocompound metabolism - Homo sapiens (human) |Sulfur metabolism - Homo sapiens (human)	10:87659613-87747705	1815	1853	1833	542	624	530	27.378968442577	29.3243029521027	27.766598172064	8.47227273346639	9.10034861161661	8.08511452396167	28.1566231889146	8.55257862301489	1.71904295586526	7.24815768263402e-36	7.03225044014829e-33	UP
ENSG00000135318	NT5E	5'-nucleotidase ecto [Source:HGNC Symbol;Acc:HGNC:8021]	protein_coding	GO:0110165|GO:0050896|GO:0110148|GO:0008152|GO:0003824|GO:0044237|GO:0006950|GO:0005654|GO:0044238|GO:0005576|GO:0006807|GO:0044281|GO:0065008|GO:0009986|GO:0005829|GO:0005615|GO:0043226|GO:0016020|GO:0046034|GO:0043167|GO:0097159|GO:0005515|GO:0009605|GO:0048583|GO:0036094|GO:0007155|GO:0009056|GO:0071704|GO:0016787|GO:1901363|GO:0009058|GO:0005737|GO:0042221|GO:0031224|GO:0071944|GO:0043169|GO:…	cellular anatomical entity|response to stimulus|biomineralization|metabolic process|catalytic activity|cellular metabolic process|response to stress|nucleoplasm|primary metabolic process|extracellular region|nitrogen compound metabolic process|small molecule metabolic process|regulation of biological quality|cell surface|cytosol|extracellular space|organelle|membrane|ATP metabolic process|ion bin…	K19970	5'-nucleotidase[3.1.3.5]	hsa01100|hsa00230|hsa01232|hsa00240|hsa00760	Metabolic pathways - Homo sapiens (human) |Purine metabolism - Homo sapiens (human) |Nucleotide metabolism - Homo sapiens (human) |Pyrimidine metabolism - Homo sapiens (human) |Nicotinate and nicotinamide metabolism - Homo sapiens (human)	6:85449584-85495791	1923	1712	2266	415	484	570	16.248464117302	15.1756937370779	19.2270533332105	3.63363592436641	3.95376860601784	4.87054663046659	16.8837370625301	4.15265038695028	2.02352994589102	1.1682234686651e-35	1.1000885528309e-32	UP
ENSG00000107738	VSIR	V-set immunoregulatory receptor [Source:HGNC Symbol;Acc:HGNC:30085]	protein_coding	GO:0110165|GO:0032502|GO:0050896|GO:0051179|GO:0040011|GO:0044093|GO:0008152|GO:0002376|GO:0003824|GO:0002682|GO:0008283|GO:0044237|GO:0048869|GO:0002684|GO:0051094|GO:0008047|GO:0044238|GO:0030234|GO:0006807|GO:0032879|GO:0048870|GO:0050793|GO:0002520|GO:0019222|GO:0045321|GO:0001775|GO:0050790|GO:0016020|GO:0002683|GO:0005515|GO:0007275|GO:0048583|GO:0009892|GO:0007155|GO:0140096|GO:0009056|GO:…	cellular anatomical entity|developmental process|response to stimulus|localization|locomotion|positive regulation of molecular function|metabolic process|immune system process|catalytic activity|regulation of immune system process|cell population proliferation|cellular metabolic process|cellular developmental process|positive regulation of immune system process|positive regulation of developmenta…	K23268	V-type immunoglobulin domain-containing suppressor of T-cell activation[-]	hsa04514	Cell adhesion molecules - Homo sapiens (human)	10:71747556-71773520	1441	1250	1360	369	402	403	15.837556023374	14.4127148940232	15.0100667408204	4.2025283163611	4.27152572348924	4.47918238577287	15.0867792194059	4.31774547520774	1.80493474072883	1.5495493928766e-35	1.41748351176371e-32	UP
ENSG00000213626	LBH	LBH regulator of WNT signaling pathway [Source:HGNC Symbol;Acc:HGNC:29532]	protein_coding	GO:0110165|GO:0032502|GO:0050896|GO:0032991|GO:0023052|GO:0008152|GO:0008283|GO:0051301|GO:0044237|GO:0007154|GO:0048869|GO:0051094|GO:0019827|GO:0044238|GO:0098727|GO:0006807|GO:0050793|GO:0019222|GO:0051093|GO:0023057|GO:0043226|GO:0005515|GO:0007275|GO:0048583|GO:0009892|GO:0023051|GO:0071704|GO:0051239|GO:0051716|GO:0009058|GO:0005737|GO:0042221|GO:0007165|GO:0048856|GO:0045596|GO:1901360|GO:…	cellular anatomical entity|developmental process|response to stimulus|protein-containing complex|signaling|metabolic process|cell population proliferation|cell division|cellular metabolic process|cell communication|cellular developmental process|positive regulation of developmental process|stem cell population maintenance|primary metabolic process|maintenance of cell number|nitrogen compound meta…	-	-	-	-	2:30231534-30323730	546	578	616	55	88	35	4.78330989829148	5.31220629484833	5.41921084839856	0.499297120243785	0.74533833405919	0.310079780247672	5.17157568051279	0.518238411516882	3.31891605291505	4.02461907717566e-35	3.48260078361982e-32	UP
ENSG00000100867	DHRS2	dehydrogenase/reductase 2 [Source:HGNC Symbol;Acc:HGNC:18349]	protein_coding	GO:0110165|GO:0032502|GO:0050896|GO:0008152|GO:0002376|GO:0003824|GO:0008283|GO:0044237|GO:0006950|GO:0048869|GO:0005654|GO:0044238|GO:0065008|GO:0002520|GO:0045321|GO:0001775|GO:0043226|GO:0005515|GO:0007275|GO:0016491|GO:0071704|GO:0042445|GO:0008219|GO:0051716|GO:0005737|GO:0042221|GO:0048856|GO:0012505|GO:0060548|GO:0005739|GO:0006979|GO:0005635|GO:1901360|GO:0016614|GO:0048513|GO:0048534|GO:…	cellular anatomical entity|developmental process|response to stimulus|metabolic process|immune system process|catalytic activity|cell population proliferation|cellular metabolic process|response to stress|cellular developmental process|nucleoplasm|primary metabolic process|regulation of biological quality|immune system development|leukocyte activation|cell activation|organelle|protein binding|mul…	-	-	-	-	14:23630115-23645639	748	696	771	101	156	153	3.64123831750723	3.55441470627319	3.76895771651871	0.509483012664188	0.734184027092641	0.753196052913291	3.65487024676638	0.66562103089004	2.45704726675695	7.37359737258551e-35	6.15089636300798e-32	UP
ENSG00000163395	IGFN1	immunoglobulin like and fibronectin type III domain containing 1 [Source:HGNC Symbol;Acc:HGNC:24607]	protein_coding	GO:0110165|GO:0032502|GO:0071840|GO:0099080|GO:0043226|GO:0005515|GO:0007275|GO:0048646|GO:0030054|GO:0007155|GO:0009653|GO:0030017|GO:0031674|GO:0030018|GO:0005737|GO:0048856|GO:0009887|GO:0048513|GO:0045202|GO:0003407|GO:0060042|GO:0010842|GO:0044085|GO:0043292|GO:0048731|GO:0098609|GO:0043229|GO:0016043|GO:0043227|GO:0043228|GO:0060041|GO:0007423|GO:0099512|GO:0030016|GO:0043232|GO:0007399|GO:…	cellular anatomical entity|developmental process|cellular component organization or biogenesis|supramolecular complex|organelle|protein binding|multicellular organism development|anatomical structure formation involved in morphogenesis|cell junction|cell adhesion|anatomical structure morphogenesis|sarcomere|I band|Z disc|cytoplasm|anatomical structure development|animal organ morphogenesis|animal…	-	-	-	-	1:201190824-201228952	204	315	313	17	22	22	0.943270885616524	1.52801674267411	1.45335182256921	0.0814531648171626	0.0983488261880445	0.102873325272919	1.30821315028661	0.094225105426042	3.79534230741913	7.49242459185156e-35	6.15089636300798e-32	UP
ENSG00000144824	PHLDB2	pleckstrin homology like domain family B member 2 [Source:HGNC Symbol;Acc:HGNC:29573]	protein_coding	GO:0110165|GO:0032502|GO:0050896|GO:0051179|GO:0040011|GO:0006950|GO:0071840|GO:0048869|GO:0051094|GO:0032879|GO:0005829|GO:0048870|GO:0050793|GO:0033036|GO:0007017|GO:0043226|GO:0016020|GO:0031252|GO:0005515|GO:0009605|GO:0007275|GO:0048646|GO:0048583|GO:0030029|GO:0040013|GO:0030054|GO:0007155|GO:0040012|GO:0051239|GO:0009653|GO:0051234|GO:0045178|GO:0005737|GO:0031224|GO:0071944|GO:0048856|GO:…	cellular anatomical entity|developmental process|response to stimulus|localization|locomotion|response to stress|cellular component organization or biogenesis|cellular developmental process|positive regulation of developmental process|regulation of localization|cytosol|cell motility|regulation of developmental process|macromolecule localization|microtubule-based process|organelle|membrane|cell le…	-	-	-	-	3:111732497-111976517	3270	3093	3189	1039	1178	1051	6.46000243096491	6.41027430961096	6.32643836111322	2.12696913587886	2.2498999857926	2.09970049987975	6.39890503389636	2.15885654051707	1.56755767838773	2.03595679224694e-34	1.62963071543426e-31	UP
ENSG00000176171	BNIP3	BCL2 interacting protein 3 [Source:HGNC Symbol;Acc:HGNC:1084]	protein_coding	GO:0110165|GO:0032502|GO:0050896|GO:0051179|GO:0023052|GO:0008152|GO:0002376|GO:0044237|GO:0007154|GO:0006950|GO:0071840|GO:0048869|GO:0098794|GO:0005654|GO:0051094|GO:0044238|GO:0006807|GO:0065008|GO:0050793|GO:0019222|GO:0036477|GO:0051093|GO:0043226|GO:0016020|GO:0005515|GO:0009605|GO:0007275|GO:0030054|GO:0009892|GO:0019725|GO:0009056|GO:0071704|GO:0006955|GO:0009653|GO:0008219|GO:0051716|GO:…	cellular anatomical entity|developmental process|response to stimulus|localization|signaling|metabolic process|immune system process|cellular metabolic process|cell communication|response to stress|cellular component organization or biogenesis|cellular developmental process|postsynapse|nucleoplasm|positive regulation of developmental process|primary metabolic process|nitrogen compound metabolic p…	K15464	BCL2/adenovirus E1B 19 kDa protein-interacting protein 3[-]	hsa05131|hsa04140|hsa04068|hsa04137|hsa05134	Shigellosis - Homo sapiens (human) |Autophagy - animal - Homo sapiens (human) |FoxO signaling pathway - Homo sapiens (human) |Mitophagy - animal - Homo sapiens (human) |Legionellosis - Homo sapiens (human)	10:131967684-131981967	758	690	764	2316	2467	2365	9.11286619506655	8.70255179820165	9.22356444878946	28.8525798558885	28.6739457576403	28.7532153435469	9.01299414735255	28.7599136523586	-1.67398	6.38701058235299e-34	4.98763214183404e-31	DOWN
ENSG00000138166	DUSP5	dual specificity phosphatase 5 [Source:HGNC Symbol;Acc:HGNC:3071]	protein_coding	GO:0110165|GO:0032502|GO:0050896|GO:0023052|GO:0008152|GO:0003824|GO:0044237|GO:0007154|GO:0005654|GO:0044238|GO:0006807|GO:0023057|GO:0043226|GO:0005515|GO:0007275|GO:0048646|GO:0048583|GO:0023051|GO:0140096|GO:0071704|GO:0009653|GO:0016787|GO:0051716|GO:0005737|GO:0007165|GO:0048856|GO:0004721|GO:0009966|GO:0009968|GO:0035556|GO:0009888|GO:0009790|GO:0019538|GO:0010646|GO:0043170|GO:0048598|GO:…	cellular anatomical entity|developmental process|response to stimulus|signaling|metabolic process|catalytic activity|cellular metabolic process|cell communication|nucleoplasm|primary metabolic process|nitrogen compound metabolic process|negative regulation of signaling|organelle|protein binding|multicellular organism development|anatomical structure formation involved in morphogenesis|regulation …	K04459	dual specificity MAP kinase phosphatase[3.1.3.16 3.1.3.48]	hsa04010	MAPK signaling pathway - Homo sapiens (human)	10:110497907-110511533	1382	1263	1402	423	392	367	29.2918534332746	28.0836745694514	29.8405337882974	9.29050457322374	8.03262225198165	7.8663823240784	29.0720205970078	8.39650304976126	1.79177083799419	1.23428445425283e-33	9.4090679456697e-31	UP
ENSG00000124253	PCK1	phosphoenolpyruvate carboxykinase 1 [Source:HGNC Symbol;Acc:HGNC:8724]	protein_coding	GO:0110165|GO:0032502|GO:0050896|GO:0008152|GO:0002376|GO:0003824|GO:0002682|GO:0044237|GO:0007154|GO:0006950|GO:0048869|GO:0002684|GO:0051094|GO:0044238|GO:0005576|GO:0006807|GO:0044281|GO:0065008|GO:0005829|GO:0050793|GO:0002520|GO:0019222|GO:0045321|GO:0001775|GO:0005615|GO:0043226|GO:0043167|GO:0097159|GO:0009605|GO:0007275|GO:0048583|GO:0048584|GO:0097367|GO:0016829|GO:0036094|GO:0007155|GO:…	cellular anatomical entity|developmental process|response to stimulus|metabolic process|immune system process|catalytic activity|regulation of immune system process|cellular metabolic process|cell communication|response to stress|cellular developmental process|positive regulation of immune system process|positive regulation of developmental process|primary metabolic process|extracellular region|n…	K01596	phosphoenolpyruvate carboxykinase (GTP)[4.1.1.32]	hsa01100|hsa04151|hsa04910|hsa04068|hsa04152|hsa04931|hsa04922|hsa03320|hsa04920|hsa00010|hsa00620|hsa00020|hsa04964	Metabolic pathways - Homo sapiens (human) |PI3K-Akt signaling pathway - Homo sapiens (human) |Insulin signaling pathway - Homo sapiens (human) |FoxO signaling pathway - Homo sapiens (human) |AMPK signaling pathway - Homo sapiens (human) |Insulin resistance - Homo sapiens (human) |Glucagon signaling pathway - Homo sapiens (human) |PPAR signaling pathway - Homo sapiens (human) |Adipocytokine signal…	20:57561080-57568121	20	32	24	247	255	243	0.110615641240524	0.18567390711923	0.133294506767001	1.41560686483781	1.36350762356708	1.35912950457525	0.143194685042252	1.37941466432671	-3.26801	9.97831730737357e-33	7.42966942395767e-30	DOWN
ENSG00000137965	IFI44	interferon induced protein 44 [Source:HGNC Symbol;Acc:HGNC:16938]	protein_coding	GO:0110165|GO:0050896|GO:0002376|GO:0005515|GO:0009605|GO:0006955|GO:0051707|GO:0005737|GO:0043207|GO:0009615|GO:0009617	cellular anatomical entity|response to stimulus|immune system process|protein binding|response to external stimulus|immune response|response to other organism|cytoplasm|response to external biotic stimulus|response to virus|response to bacterium	-	-	-	-	1:78649796-78664078	218	221	264	30	26	26	3.52938559086781	3.7536030846685	4.29207019818753	0.503290442123542	0.406963765612374	0.42567660206358	3.85835295790795	0.445310269933165	3.11510233626976	1.26752915557934e-32	9.22329113049629e-30	UP
ENSG00000186642	PDE2A	phosphodiesterase 2A [Source:HGNC Symbol;Acc:HGNC:8777]	protein_coding	GO:0110165|GO:0032502|GO:0050896|GO:0023052|GO:0008152|GO:0002376|GO:0003824|GO:0044237|GO:0007154|GO:0006950|GO:0071840|GO:0048869|GO:0044238|GO:0006807|GO:0044281|GO:0065008|GO:0005829|GO:0002520|GO:0019222|GO:0023057|GO:0043226|GO:0016020|GO:0043167|GO:0097159|GO:0005515|GO:0009605|GO:0007275|GO:0048583|GO:0048584|GO:0030054|GO:0097367|GO:0036094|GO:0009892|GO:0023051|GO:0009056|GO:0071704|GO:…	cellular anatomical entity|developmental process|response to stimulus|signaling|metabolic process|immune system process|catalytic activity|cellular metabolic process|cell communication|response to stress|cellular component organization or biogenesis|cellular developmental process|primary metabolic process|nitrogen compound metabolic process|small molecule metabolic process|regulation of biologica…	K18283	cGMP-dependent 3',5'-cyclic phosphodiesterase[3.1.4.17]	hsa01100|hsa04740|hsa04022|hsa00230|hsa04925|hsa05032	Metabolic pathways - Homo sapiens (human) |Olfactory transduction - Homo sapiens (human) |cGMP-PKG signaling pathway - Homo sapiens (human) |Purine metabolism - Homo sapiens (human) |Aldosterone synthesis and secretion - Homo sapiens (human) |Morphine addiction - Homo sapiens (human)	11:72576141-72674591	878	915	807	181	197	230	4.03571843058785	4.41224476872624	3.72494581629358	0.86211379414923	0.875436245313795	1.06911440790172	4.05763633853589	0.935554815788248	2.11674547976245	3.42109290195852e-32	2.43406958760013e-29	UP
ENSG00000175471	MCTP1	multiple C2 and transmembrane domain containing 1 [Source:HGNC Symbol;Acc:HGNC:26183]	protein_coding	GO:0110165|GO:0050896|GO:0051179|GO:0040011|GO:0023052|GO:0007154|GO:0006950|GO:0071840|GO:0051641|GO:0007267|GO:0016192|GO:0032879|GO:0065008|GO:0048870|GO:0043226|GO:0016020|GO:0043167|GO:0048583|GO:0040013|GO:0030054|GO:0023051|GO:0051051|GO:0040012|GO:0098793|GO:0051716|GO:0051234|GO:0005737|GO:0031224|GO:0007165|GO:0012505|GO:0043169|GO:1902883|GO:0006979|GO:2000145|GO:0005768|GO:0016021|GO:…	cellular anatomical entity|response to stimulus|localization|locomotion|signaling|cell communication|response to stress|cellular component organization or biogenesis|cellular localization|cell-cell signaling|vesicle-mediated transport|regulation of localization|regulation of biological quality|cell motility|organelle|membrane|ion binding|regulation of response to stimulus|negative regulation of l…	-	-	-	-	5:94703690-95285094	485	469	458	63	68	95	1.70084148939161	1.72546817167917	1.61290179610716	0.22894015618736	0.230548049743599	0.336911568327688	1.67973715239265	0.265466591419549	2.66163327922285	4.0543974732326e-32	2.82194878044539e-29	UP
ENSG00000006611	USH1C	USH1 protein network component harmonin [Source:HGNC Symbol;Acc:HGNC:12597]	protein_coding	GO:0110165|GO:0032502|GO:0032991|GO:0051179|GO:0001917|GO:0071840|GO:0048869|GO:0032426|GO:0065008|GO:0005829|GO:0033036|GO:0043226|GO:0016020|GO:0002142|GO:0005515|GO:0007275|GO:0030029|GO:0030054|GO:0045177|GO:0048871|GO:0007049|GO:0009653|GO:0001750|GO:0045494|GO:0042995|GO:0005737|GO:0071944|GO:0048856|GO:0044877|GO:0002141|GO:0005886|GO:0032421|GO:0050877|GO:0000278|GO:0032420|GO:0009887|GO:…	cellular anatomical entity|developmental process|protein-containing complex|localization|photoreceptor inner segment|cellular component organization or biogenesis|cellular developmental process|stereocilium tip|regulation of biological quality|cytosol|macromolecule localization|organelle|membrane|stereocilia ankle link complex|protein binding|multicellular organism development|actin filament-base…	-	-	-	-	11:17493895-17544416	909	820	860	2528	2763	2708	7.79068917902573	7.37288295576698	7.40167738677293	22.4517102614796	22.8941977985945	23.4709198735747	7.52174984052188	22.9389426445496	-1.60866	1.21474746512496e-31	8.27501480657572e-29	DOWN
ENSG00000116016	EPAS1	endothelial PAS domain protein 1 [Source:HGNC Symbol;Acc:HGNC:3374]	protein_coding	GO:0022414|GO:0000003|GO:0110165|GO:0032502|GO:0050896|GO:0032991|GO:0023052|GO:0008152|GO:0002376|GO:0021700|GO:0044237|GO:0007154|GO:0003700|GO:0006950|GO:0071840|GO:0048771|GO:0048869|GO:0016604|GO:0005654|GO:0044238|GO:0006807|GO:0003006|GO:0065008|GO:0005829|GO:0002520|GO:0019222|GO:0043226|GO:0000785|GO:0005667|GO:0097159|GO:0005515|GO:0007275|GO:0048646|GO:0048871|GO:0071704|GO:0051239|GO:…	reproductive process|reproduction|cellular anatomical entity|developmental process|response to stimulus|protein-containing complex|signaling|metabolic process|immune system process|developmental maturation|cellular metabolic process|cell communication|DNA-binding transcription factor activity|response to stress|cellular component organization or biogenesis|tissue remodeling|cellular developmental…	K09095	hypoxia-inducible factor 2 alpha[-]	hsa05200|hsa05211	Pathways in cancer - Homo sapiens (human) |Renal cell carcinoma - Homo sapiens (human)	2:46293667-46386697	3443	3165	3186	1141	1236	1133	19.5891477073526	18.8913940441605	18.2030449877526	6.72704815651295	6.79875849369648	6.51895793922302	18.8945289130886	6.68158819647748	1.49971	1.89974037239079e-31	1.26716640630908e-28	UP
ENSG00000104419	NDRG1	N-myc downstream regulated 1 [Source:HGNC Symbol;Acc:HGNC:7679]	protein_coding	GO:0110165|GO:0032502|GO:0050896|GO:0023052|GO:0002376|GO:0008283|GO:0007154|GO:0006950|GO:0071840|GO:0048869|GO:0099080|GO:0005576|GO:0005829|GO:0045321|GO:0001775|GO:0005615|GO:0043226|GO:0016020|GO:0005515|GO:0007275|GO:0030054|GO:0051716|GO:0005815|GO:0005737|GO:0048471|GO:0042221|GO:0071944|GO:0007165|GO:0048856|GO:0012505|GO:0005886|GO:0001666|GO:0005768|GO:0031090|GO:0005813|GO:0010035|GO:…	cellular anatomical entity|developmental process|response to stimulus|signaling|immune system process|cell population proliferation|cell communication|response to stress|cellular component organization or biogenesis|cellular developmental process|supramolecular complex|extracellular region|cytosol|leukocyte activation|cell activation|extracellular space|organelle|membrane|protein binding|multicel…	-	-	-	-	8:133237175-133302022	2850	2563	2669	7288	8366	7504	9.29656536393607	8.7707752359365	8.74270883749802	24.6346583164868	26.3832459408199	24.7536965827298	8.9366831457902	25.2572002800122	-1.49888	1.84980617215941e-30	1.20867845334751e-27	DOWN
ENSG00000169429	CXCL8	C-X-C motif chemokine ligand 8 [Source:HGNC Symbol;Acc:HGNC:6025]	protein_coding	GO:0110165|GO:0032502|GO:0050896|GO:0051179|GO:0040011|GO:0016032|GO:0023052|GO:0008152|GO:0002376|GO:0002682|GO:0008283|GO:0044237|GO:0007154|GO:0006950|GO:0002684|GO:0030545|GO:0051094|GO:0050900|GO:0038023|GO:0005576|GO:0050792|GO:0016192|GO:0032879|GO:0019058|GO:0048870|GO:0050793|GO:0019222|GO:0045321|GO:0023057|GO:0001775|GO:0005615|GO:0005515|GO:0009605|GO:0007275|GO:0048646|GO:0048583|GO:…	cellular anatomical entity|developmental process|response to stimulus|localization|locomotion|viral process|signaling|metabolic process|immune system process|regulation of immune system process|cell population proliferation|cellular metabolic process|cell communication|response to stress|positive regulation of immune system process|signaling receptor regulator activity|positive regulation of deve…	K10030	interleukin 8[-]	hsa05200|hsa04060|hsa05132|hsa05131|hsa05171|hsa05163|hsa05417|hsa05130|hsa05167|hsa05202|hsa04062|hsa04621|hsa05164|hsa05161|hsa04218|hsa04932|hsa04072|hsa04936|hsa05135|hsa04064|hsa04620|hsa05146|hsa05142|hsa04061|hsa04933|hsa04657|hsa05323|hsa05133|hsa04622|hsa05120|hsa05134|hsa05144|hsa05219	Pathways in cancer - Homo sapiens (human) |Cytokine-cytokine receptor interaction - Homo sapiens (human) |Salmonella infection - Homo sapiens (human) |Shigellosis - Homo sapiens (human) |Coronavirus disease - COVID-19 - Homo sapiens (human) |Human cytomegalovirus infection - Homo sapiens (human) |Lipid and atherosclerosis - Homo sapiens (human) |Pathogenic Escherichia coli infection - Homo sapien…	4:73740519-73743716	415	411	444	73	50	76	5.75183465838131	5.97600729464108	6.1796064234714	1.04843407037592	0.669981057257366	1.06521911387275	5.96914945883126	0.927878080502012	2.68551821871343	1.99088229340692e-30	1.27484156776019e-27	UP
ENSG00000150687	PRSS23	serine protease 23 [Source:HGNC Symbol;Acc:HGNC:14370]	protein_coding	GO:0110165|GO:0008152|GO:0003824|GO:0044238|GO:0005576|GO:0006807|GO:0005615|GO:0043226|GO:0005515|GO:0140096|GO:0071704|GO:0016787|GO:0005737|GO:0012505|GO:0008233|GO:0005783|GO:0019538|GO:0043170|GO:0043229|GO:0043227|GO:0017171|GO:1901564|GO:0070062|GO:0006508|GO:0005788|GO:0065010|GO:0043231|GO:0031982|GO:0004175|GO:0008236|GO:0004252|GO:0005634|GO:1903561	cellular anatomical entity|metabolic process|catalytic activity|primary metabolic process|extracellular region|nitrogen compound metabolic process|extracellular space|organelle|protein binding|catalytic activity, acting on a protein|organic substance metabolic process|hydrolase activity|cytoplasm|endomembrane system|peptidase activity|endoplasmic reticulum|protein metabolic process|macromolecule …	-	-	-	-	11:86791059-86952910	7036	6311	6462	2473	2516	2519	29.7756468907687	28.0185254388703	27.4613593630475	10.8447611833196	10.2938714823471	10.780354777597	28.4185105642288	10.6396624810879	1.41737855844612	2.45870227795772e-30	1.54353472222298e-27	UP
ENSG00000198947	DMD	dystrophin [Source:HGNC Symbol;Acc:HGNC:2928]	protein_coding	GO:0110165|GO:0032502|GO:0050896|GO:0032991|GO:0005198|GO:0051179|GO:0044093|GO:0023052|GO:0008152|GO:0003824|GO:0008283|GO:0044306|GO:0032409|GO:0044237|GO:0007154|GO:0006950|GO:0071840|GO:0048869|GO:0051641|GO:0022857|GO:0098794|GO:0051094|GO:0032411|GO:0099080|GO:0043034|GO:0044238|GO:0006807|GO:0007568|GO:0032879|GO:0065008|GO:0009986|GO:0005829|GO:0050793|GO:0033036|GO:0019222|GO:0036477|GO:…	cellular anatomical entity|developmental process|response to stimulus|protein-containing complex|structural molecule activity|localization|positive regulation of molecular function|signaling|metabolic process|catalytic activity|cell population proliferation|neuron projection terminus|regulation of transporter activity|cellular metabolic process|cell communication|response to stress|cellular compo…	K10366	dystrophin[-]	hsa05414|hsa05410|hsa05412|hsa05416	Dilated cardiomyopathy - Homo sapiens (human) |Hypertrophic cardiomyopathy - Homo sapiens (human) |Arrhythmogenic right ventricular cardiomyopathy - Homo sapiens (human) |Viral myocarditis - Homo sapiens (human)	X:31097677-33339609	6995	6415	6648	2213	2810	2284	4.26450570916973	4.10288541069873	4.06997493515397	1.39805085122641	1.65622767313154	1.40814315363502	4.14578868500748	1.48747389266432	1.47878223547205	2.51118412761114e-30	1.54616504257165e-27	UP
ENSG00000115380	EFEMP1	EGF containing fibulin extracellular matrix protein 1 [Source:HGNC Symbol;Acc:HGNC:3218]	protein_coding	GO:0110165|GO:0032502|GO:0050896|GO:0005198|GO:0023052|GO:0008152|GO:0003824|GO:0044237|GO:0007154|GO:0048869|GO:0030545|GO:0044238|GO:0038023|GO:0005576|GO:0009791|GO:0006807|GO:0050793|GO:0005201|GO:0019222|GO:0051093|GO:0005615|GO:0043226|GO:0043167|GO:0005515|GO:0007275|GO:0140096|GO:0071704|GO:0051239|GO:0009653|GO:0051716|GO:0009058|GO:0071944|GO:0007165|GO:0048856|GO:0016740|GO:0043169|GO:…	cellular anatomical entity|developmental process|response to stimulus|structural molecule activity|signaling|metabolic process|catalytic activity|cellular metabolic process|cell communication|cellular developmental process|signaling receptor regulator activity|primary metabolic process|signaling receptor activity|extracellular region|post-embryonic development|nitrogen compound metabolic process|…	-	-	-	-	2:55865967-55924139	5921	5383	3832	1170	1296	1442	46.7065114293088	44.5470096426392	30.3548200667648	9.56376189005652	9.88371554957643	11.5031615402441	40.5361137129043	10.316879659959	1.97420108741402	4.02747259828321e-30	2.43297339960818e-27	UP
ENSG00000087303	NID2	nidogen 2 [Source:HGNC Symbol;Acc:HGNC:13389]	protein_coding	GO:0110165|GO:0005198|GO:0071840|GO:0005576|GO:0005201|GO:0005615|GO:0043226|GO:0016020|GO:0043167|GO:0005515|GO:0007155|GO:0071944|GO:0044877|GO:0043169|GO:0005886|GO:0031012|GO:0031589|GO:0005518|GO:0016043|GO:0043227|GO:0070062|GO:0046872|GO:0065010|GO:0043062|GO:0007160|GO:0062023|GO:0031982|GO:0005509|GO:0005604|GO:1903561|GO:0030198|GO:0071711	cellular anatomical entity|structural molecule activity|cellular component organization or biogenesis|extracellular region|extracellular matrix structural constituent|extracellular space|organelle|membrane|ion binding|protein binding|cell adhesion|cell periphery|protein-containing complex binding|cation binding|plasma membrane|extracellular matrix|cell-substrate adhesion|collagen binding|cellular…	-	-	-	-	14:52004809-52069059	1788	1653	1791	613	594	617	14.1831820381111	13.7559556531605	14.2666347820178	5.03880254680882	4.55538860937052	4.94950081574426	14.0685908244298	4.84789732397453	1.53704678006553	1.39984873863877e-29	8.29980686388842e-27	UP
ENSG00000169604	ANTXR1	ANTXR cell adhesion molecule 1 [Source:HGNC Symbol;Acc:HGNC:21014]	protein_coding	GO:0022414|GO:0000003|GO:0110165|GO:0032502|GO:0051179|GO:0044093|GO:0008152|GO:0003824|GO:0044237|GO:0071840|GO:0048869|GO:0044238|GO:0038023|GO:0031256|GO:0006807|GO:0009986|GO:0019222|GO:0050790|GO:0043226|GO:0016020|GO:0043167|GO:0031252|GO:0005515|GO:0007275|GO:0030029|GO:0007155|GO:0140096|GO:0071704|GO:0009653|GO:0016787|GO:0042995|GO:0051234|GO:0005737|GO:0031224|GO:0071944|GO:0043085|GO:…	reproductive process|reproduction|cellular anatomical entity|developmental process|localization|positive regulation of molecular function|metabolic process|catalytic activity|cellular metabolic process|cellular component organization or biogenesis|cellular developmental process|primary metabolic process|signaling receptor activity|leading edge membrane|nitrogen compound metabolic process|cell sur…	K20909	anthrax toxin receptor[-]	hsa04621	NOD-like receptor signaling pathway - Homo sapiens (human)	2:69013176-69249327	5343	5130	4947	1777	2138	1642	15.861291239317	15.9765299634519	14.747383461647	5.46639793131692	6.13611880860205	4.92942328889478	15.5284015548053	5.51064667627125	1.49461579624315	2.35610787968856e-29	1.37155465425434e-26	UP
ENSG00000120875	DUSP4	dual specificity phosphatase 4 [Source:HGNC Symbol;Acc:HGNC:3070]	protein_coding	GO:0110165|GO:0032502|GO:0050896|GO:0023052|GO:0008152|GO:0003824|GO:0044237|GO:0007154|GO:0005654|GO:0044238|GO:0006807|GO:0023057|GO:0043226|GO:0005515|GO:0007275|GO:0048646|GO:0048583|GO:0023051|GO:0140096|GO:0071704|GO:0009653|GO:0016787|GO:0051716|GO:0005737|GO:0007165|GO:0048856|GO:0004721|GO:0009966|GO:0009968|GO:0035556|GO:0009888|GO:0009790|GO:0019538|GO:0010646|GO:0043170|GO:0048598|GO:…	cellular anatomical entity|developmental process|response to stimulus|signaling|metabolic process|catalytic activity|cellular metabolic process|cell communication|nucleoplasm|primary metabolic process|nitrogen compound metabolic process|negative regulation of signaling|organelle|protein binding|multicellular organism development|anatomical structure formation involved in morphogenesis|regulation …	K04459	dual specificity MAP kinase phosphatase[3.1.3.16 3.1.3.48]	hsa04010	MAPK signaling pathway - Homo sapiens (human)	8:29333064-29350684	2664	2218	2447	826	858	913	21.3213678685044	18.6231954756172	19.6668369237551	6.85048378927204	6.63897578095809	7.38961	19.8704667559589	6.95968885056071	1.51353104828131	7.92916578158453e-29	4.53335894337485e-26	UP
ENSG00000163453	IGFBP7	insulin like growth factor binding protein 7 [Source:HGNC Symbol;Acc:HGNC:5476]	protein_coding	GO:0022414|GO:0000003|GO:0110165|GO:0032502|GO:0050896|GO:0005198|GO:0023052|GO:0008152|GO:0008283|GO:0040008|GO:0007154|GO:0006950|GO:0071840|GO:0044238|GO:0005576|GO:0005201|GO:0019222|GO:0005615|GO:0043226|GO:0005515|GO:0007566|GO:0007275|GO:0048583|GO:0023051|GO:0007155|GO:0071704|GO:0051716|GO:0009058|GO:0005737|GO:0042221|GO:0071944|GO:0007165|GO:0048856|GO:0012505|GO:1901360|GO:0009966|GO:…	reproductive process|reproduction|cellular anatomical entity|developmental process|response to stimulus|structural molecule activity|signaling|metabolic process|cell population proliferation|regulation of growth|cell communication|response to stress|cellular component organization or biogenesis|primary metabolic process|extracellular region|extracellular matrix structural constituent|regulation o…	-	-	-	-	4:57030773-57110385	4621	4216	4150	1439	1457	1706	146.462679378785	140.185553793869	132.086610787094	47.2620121923343	44.6460743835458	54.6814090702296	139.578281319916	48.8631652153699	1.51425524718488	8.88221035216216e-29	4.90313325595131e-26	UP
ENSG00000213949	ITGA1	integrin subunit alpha 1 [Source:HGNC Symbol;Acc:HGNC:6134]	protein_coding	GO:0110165|GO:0032502|GO:0050896|GO:0032991|GO:0051179|GO:0040011|GO:0044093|GO:0023052|GO:0008152|GO:0002376|GO:0003824|GO:0008283|GO:0044237|GO:0007154|GO:0071840|GO:0048869|GO:0044238|GO:0050900|GO:0005576|GO:0043235|GO:0006807|GO:0065008|GO:0009986|GO:0048870|GO:0019222|GO:0036477|GO:0098636|GO:0023057|GO:0005615|GO:0050790|GO:0043226|GO:0016020|GO:0043167|GO:0005515|GO:0009605|GO:0007275|GO:…	cellular anatomical entity|developmental process|response to stimulus|protein-containing complex|localization|locomotion|positive regulation of molecular function|signaling|metabolic process|immune system process|catalytic activity|cell population proliferation|cellular metabolic process|cell communication|cellular component organization or biogenesis|cellular developmental process|primary metabo…	K06480	integrin alpha 1[-]	hsa04151|hsa05165|hsa04810|hsa04510|hsa04640|hsa05414|hsa05410|hsa04512|hsa05412	PI3K-Akt signaling pathway - Homo sapiens (human) |Human papillomavirus infection - Homo sapiens (human) |Regulation of actin cytoskeleton - Homo sapiens (human) |Focal adhesion - Homo sapiens (human) |Hematopoietic cell lineage - Homo sapiens (human) |Dilated cardiomyopathy - Homo sapiens (human) |Hypertrophic cardiomyopathy - Homo sapiens (human) |ECM-receptor interaction - Homo sapiens (human)…	5:52787916-52959209	2146	1961	2204	651	822	762	4.93987110116381	4.73560304096639	5.09468404687978	1.55284389637941	1.82932277946972	1.77382311379843	4.92338606300333	1.71866326321585	1.51836396564829	8.77426974165463e-29	4.90313325595131e-26	UP
ENSG00000133710	SPINK5	serine peptidase inhibitor Kazal type 5 [Source:HGNC Symbol;Acc:HGNC:15464]	protein_coding	GO:0110165|GO:0032502|GO:0050896|GO:0008152|GO:0044092|GO:0002376|GO:0003824|GO:0002682|GO:0043086|GO:0021700|GO:0044237|GO:0006950|GO:0071840|GO:0048869|GO:0044238|GO:0030234|GO:0005576|GO:0006807|GO:0005829|GO:0050793|GO:0002520|GO:0019222|GO:0051093|GO:0045321|GO:0001775|GO:0050790|GO:0043226|GO:0016020|GO:0002683|GO:0005515|GO:0009605|GO:0007275|GO:0004857|GO:0048646|GO:0048583|GO:0009892|GO:…	cellular anatomical entity|developmental process|response to stimulus|metabolic process|negative regulation of molecular function|immune system process|catalytic activity|regulation of immune system process|negative regulation of catalytic activity|developmental maturation|cellular metabolic process|response to stress|cellular component organization or biogenesis|cellular developmental process|pr…	-	-	-	-	5:148025683-148137382	2238	2239	2513	6189	6660	6638	23.8571114237101	25.0393839307842	26.9010947110749	68.3657795076534	68.638023815464	71.5590589489919	25.2658633551897	69.5209540907031	-1.46026	2.35369748593116e-28	1.27725987130607e-25	DOWN
ENSG00000163297	ANTXR2	ANTXR cell adhesion molecule 2 [Source:HGNC Symbol;Acc:HGNC:21732]	protein_coding	GO:0110165|GO:0051179|GO:0038023|GO:0005576|GO:0009986|GO:0043226|GO:0016020|GO:0043167|GO:0005515|GO:0051234|GO:0005737|GO:0031224|GO:0071944|GO:0012505|GO:0043169|GO:0005886|GO:0005768|GO:0016021|GO:0031090|GO:0042175|GO:0031410|GO:0004888|GO:0005783|GO:0043229|GO:0043227|GO:0030659|GO:0046872|GO:0012506|GO:1901998|GO:0098588|GO:0005789|GO:0043231|GO:0010008|GO:0031982|GO:0097708	cellular anatomical entity|localization|signaling receptor activity|extracellular region|cell surface|organelle|membrane|ion binding|protein binding|establishment of localization|cytoplasm|intrinsic component of membrane|cell periphery|endomembrane system|cation binding|plasma membrane|endosome|integral component of membrane|organelle membrane|nuclear outer membrane-endoplasmic reticulum membrane…	K20909	anthrax toxin receptor[-]	hsa04621	NOD-like receptor signaling pathway - Homo sapiens (human)	4:79901146-80125454	362	215	528	27	29	22	1.26074839502326	0.785542310545564	1.84660259981417	0.0974410815860625	0.0976435429524742	0.0774847161510766	1.29763110179433	0.0908564468965378	3.83614760622883	2.62905274160735e-28	1.40290636046738e-25	UP
ENSG00000163347	CLDN1	claudin 1 [Source:HGNC Symbol;Acc:HGNC:2032]	protein_coding	GO:0110165|GO:0032502|GO:0050896|GO:0032991|GO:0005198|GO:0051179|GO:0040011|GO:0016032|GO:0002376|GO:0008283|GO:0006950|GO:0071840|GO:0048869|GO:0140272|GO:0007568|GO:0032879|GO:0019058|GO:0065008|GO:0048870|GO:0016020|GO:0005515|GO:0009605|GO:0007275|GO:0048583|GO:0048584|GO:0030054|GO:0016328|GO:0045177|GO:0007155|GO:0048871|GO:0040012|GO:0006955|GO:0051716|GO:0040017|GO:0051234|GO:0051707|GO:…	cellular anatomical entity|developmental process|response to stimulus|protein-containing complex|structural molecule activity|localization|locomotion|viral process|immune system process|cell population proliferation|response to stress|cellular component organization or biogenesis|cellular developmental process|exogenous protein binding|aging|regulation of localization|viral life cycle|regulation …	K06087	claudin[-]	hsa05130|hsa04530|hsa04514|hsa05160|hsa04670	Pathogenic Escherichia coli infection - Homo sapiens (human) |Tight junction - Homo sapiens (human) |Cell adhesion molecules - Homo sapiens (human) |Hepatitis C - Homo sapiens (human) |Leukocyte transendothelial migration - Homo sapiens (human)	3:190305707-190322446	1104	1168	1135	386	349	322	18.9762968229629	21.0618754625934	19.5910595744531	6.87528585717158	5.79962819496784	5.59716849386567	19.8764106200031	6.0906941820017	1.7063786788248	6.44802584066878e-28	3.32978134420471e-25	UP
ENSG00000092758	COL9A3	collagen type IX alpha 3 chain [Source:HGNC Symbol;Acc:HGNC:2219]	protein_coding	GO:0022414|GO:0000003|GO:0110165|GO:0032502|GO:0032991|GO:0005198|GO:0071840|GO:0005581|GO:0005576|GO:0003006|GO:0005201|GO:0005615|GO:0043226|GO:0007275|GO:0005737|GO:0071944|GO:0048856|GO:0012505|GO:0046661|GO:0045137|GO:0048513|GO:0031012|GO:0030020|GO:0007548|GO:0005783|GO:0048731|GO:0043229|GO:0016043|GO:0043227|GO:0048608|GO:0005788|GO:0061458|GO:0043062|GO:0005594|GO:0043231|GO:0046545|GO:…	reproductive process|reproduction|cellular anatomical entity|developmental process|protein-containing complex|structural molecule activity|cellular component organization or biogenesis|collagen trimer|extracellular region|developmental process involved in reproduction|extracellular matrix structural constituent|extracellular space|organelle|multicellular organism development|cytoplasm|cell periph…	K08131	collagen type IX alpha[-]	hsa04151|hsa05165|hsa04510|hsa04974|hsa04512	PI3K-Akt signaling pathway - Homo sapiens (human) |Human papillomavirus infection - Homo sapiens (human) |Focal adhesion - Homo sapiens (human) |Protein digestion and absorption - Homo sapiens (human) |ECM-receptor interaction - Homo sapiens (human)	20:62816244-62841159	396	396	411	1266	1270	1289	2.90610799426052	3.04876453244492	3.02885120822123	9.62744195162585	9.01058824100947	9.56619488895203	2.99457457830889	9.40140836052912	-1.65053	7.9241255513416e-28	4.02709091710007e-25	DOWN
ENSG00000064042	LIMCH1	LIM and calponin homology domains 1 [Source:HGNC Symbol;Acc:HGNC:29191]	protein_coding	GO:0110165|GO:0032991|GO:0051179|GO:0040011|GO:0008152|GO:0044237|GO:0071840|GO:0016459|GO:0044238|GO:0006807|GO:0032432|GO:0042641|GO:0032879|GO:0048870|GO:0019222|GO:0043226|GO:0043167|GO:0005515|GO:0030029|GO:0040013|GO:0007155|GO:0040012|GO:0071704|GO:0005737|GO:0043169|GO:2000145|GO:0044087|GO:2000146|GO:0060255|GO:0030048|GO:0060327|GO:0051173|GO:0031589|GO:0044085|GO:0010604|GO:0051128|GO:…	cellular anatomical entity|protein-containing complex|localization|locomotion|metabolic process|cellular metabolic process|cellular component organization or biogenesis|myosin complex|primary metabolic process|nitrogen compound metabolic process|actin filament bundle|actomyosin|regulation of localization|cell motility|regulation of metabolic process|organelle|ion binding|protein binding|actin fil…	-	-	-	-	4:41359607-41700044	5336	4904	5350	1750	1980	2166	12.8566941475753	12.3958337917947	12.9445512990396	4.36930168595628	4.61223567906058	5.27766091970885	12.7323597461365	4.75306609490857	1.42156945661619	1.06950715985707e-27	5.3503766776787e-25	UP
ENSG00000118503	TNFAIP3	TNF alpha induced protein 3 [Source:HGNC Symbol;Acc:HGNC:11896]	protein_coding	GO:0110165|GO:0032502|GO:0050896|GO:0051179|GO:0040011|GO:0023052|GO:0008152|GO:0044092|GO:0002376|GO:0003824|GO:0002682|GO:0008283|GO:0043086|GO:0044237|GO:0007154|GO:0003700|GO:0006950|GO:0071840|GO:0048771|GO:0051641|GO:0007267|GO:0044238|GO:0005576|GO:0006807|GO:0065008|GO:0005829|GO:0048870|GO:0050793|GO:0033036|GO:0002520|GO:0019222|GO:0045321|GO:0023057|GO:0001775|GO:0005615|GO:0050790|GO:…	cellular anatomical entity|developmental process|response to stimulus|localization|locomotion|signaling|metabolic process|negative regulation of molecular function|immune system process|catalytic activity|regulation of immune system process|cell population proliferation|negative regulation of catalytic activity|cellular metabolic process|cell communication|DNA-binding transcription factor activit…	K11859	tumor necrosis factor, alpha-induced protein 3[3.4.19.12]	hsa05169|hsa04621|hsa04217|hsa05162|hsa04668|hsa04064|hsa04657	Epstein-Barr virus infection - Homo sapiens (human) |NOD-like receptor signaling pathway - Homo sapiens (human) |Necroptosis - Homo sapiens (human) |Measles - Homo sapiens (human) |TNF signaling pathway - Homo sapiens (human) |NF-kappa B signaling pathway - Homo sapiens (human) |IL-17 signaling pathway - Homo sapiens (human)	6:137867214-137883314	965	904	927	216	316	248	3.82669972592122	3.7607735270841	3.69144680855629	0.887588835107628	1.2114821473495	0.994530606620507	3.75964002052054	1.03120052969255	1.86626962291237	1.53131697946374e-27	7.54279626638317e-25	UP
ENSG00000181634	TNFSF15	TNF superfamily member 15 [Source:HGNC Symbol;Acc:HGNC:11931]	protein_coding	GO:0110165|GO:0050896|GO:0044093|GO:0023052|GO:0008152|GO:0002376|GO:0003824|GO:0044237|GO:0007154|GO:0030545|GO:0044238|GO:0030234|GO:0038023|GO:0005576|GO:0006807|GO:0019222|GO:0005615|GO:0050790|GO:0016020|GO:0005515|GO:0140096|GO:0071704|GO:0006955|GO:0008219|GO:0016787|GO:0051716|GO:0031224|GO:0071944|GO:0007165|GO:0043085|GO:0016740|GO:0005886|GO:0005102|GO:0008233|GO:0030546|GO:0048018|GO:…	cellular anatomical entity|response to stimulus|positive regulation of molecular function|signaling|metabolic process|immune system process|catalytic activity|cellular metabolic process|cell communication|signaling receptor regulator activity|primary metabolic process|enzyme regulator activity|signaling receptor activity|extracellular region|nitrogen compound metabolic process|regulation of metab…	K05478	tumor necrosis factor ligand superfamily member 15[-]	hsa04060	Cytokine-cytokine receptor interaction - Homo sapiens (human)	9:114784652-114806039	240	216	218	31	38	39	1.66956678588048	1.57637270056378	1.52289439277596	0.223466248901363	0.255571595041596	0.274367122191802	1.58961129307341	0.251134988711587	2.66213907971436	2.52432691690643e-27	1.22456628634232e-24	UP
ENSG00000184792	OSBP2	oxysterol binding protein 2 [Source:HGNC Symbol;Acc:HGNC:8504]	protein_coding	GO:0022414|GO:0000003|GO:0110165|GO:0032502|GO:0051179|GO:0048869|GO:0048609|GO:0003006|GO:0005829|GO:0033036|GO:0036477|GO:0043226|GO:0016020|GO:0008289|GO:0097159|GO:0005515|GO:0005319|GO:0036094|GO:0097038|GO:0019953|GO:0042995|GO:0051234|GO:0005737|GO:0048471|GO:0071944|GO:0048856|GO:0012505|GO:0005886|GO:0097447|GO:0007281|GO:0007283|GO:0015248|GO:0048515|GO:0043178|GO:0030154|GO:0048468|GO:…	reproductive process|reproduction|cellular anatomical entity|developmental process|localization|cellular developmental process|multicellular organismal reproductive process|developmental process involved in reproduction|cytosol|macromolecule localization|somatodendritic compartment|organelle|membrane|lipid binding|organic cyclic compound binding|protein binding|lipid transporter activity|small mo…	-	-	-	-	22:30693782-30907824	2942	2983	3127	1194	1175	1088	10.566797596303	11.2399845418101	11.2784217460435	4.44391447253569	4.08010629000886	3.95184040843565	11.0284012947189	4.15862039032673	1.40704676616459	2.79284196920822e-27	1.33460330340507e-24	UP
ENSG00000085662	AKR1B1	aldo-keto reductase family 1 member B [Source:HGNC Symbol;Acc:HGNC:381]	protein_coding	GO:0110165|GO:0032502|GO:0050896|GO:0008152|GO:0003824|GO:0021700|GO:0044237|GO:0006950|GO:0048869|GO:0005654|GO:0044238|GO:0005576|GO:0006807|GO:0044281|GO:0065008|GO:0005829|GO:0005615|GO:0043226|GO:0005515|GO:0007275|GO:0048871|GO:0016491|GO:0071704|GO:0019748|GO:0042445|GO:0008219|GO:0051716|GO:0009058|GO:0005737|GO:0042221|GO:0048856|GO:0006082|GO:0060548|GO:0042180|GO:0042446|GO:1901360|GO:…	cellular anatomical entity|developmental process|response to stimulus|metabolic process|catalytic activity|developmental maturation|cellular metabolic process|response to stress|cellular developmental process|nucleoplasm|primary metabolic process|extracellular region|nitrogen compound metabolic process|small molecule metabolic process|regulation of biological quality|cytosol|extracellular space|o…	K00011	aldehyde reductase[1.1.1.21]	hsa01100|hsa00561|hsa00040|hsa00051|hsa00052|hsa00790	Metabolic pathways - Homo sapiens (human) |Glycerolipid metabolism - Homo sapiens (human) |Pentose and glucuronate interconversions - Homo sapiens (human) |Fructose and mannose metabolism - Homo sapiens (human) |Galactose metabolism - Homo sapiens (human) |Folate biosynthesis - Homo sapiens (human)	7:134442356-134459284	6480	5095	6372	2042	1903	2314	53.5319633992177	44.156444267673	52.8607938455797	17.480520753736	15.1988135557853	19.3317526120085	50.1830671708235	17.3370289738433	1.53334396364038	1.29376340358336e-26	6.09153277831303e-24	UP
ENSG00000143847	PPFIA4	PTPRF interacting protein alpha 4 [Source:HGNC Symbol;Acc:HGNC:9248]	protein_coding	GO:0110165|GO:0071840|GO:0009986|GO:0005829|GO:0048786|GO:0005515|GO:0030054|GO:0098793|GO:0005737|GO:0045202|GO:0016043|GO:0050808	cellular anatomical entity|cellular component organization or biogenesis|cell surface|cytosol|presynaptic active zone|protein binding|cell junction|presynapse|cytoplasm|synapse|cellular component organization|synapse organization	-	-	-	-	1:203026491-203078740	62	52	64	499	388	326	0.169641535199503	0.149262753783312	0.175847356869707	1.41481245413382	1.0263648401975	0.902037346289843	0.164917215284174	1.11440488020705	-2.75646	4.82483056038145e-26	2.20680857216761e-23	DOWN
ENSG00000138829	FBN2	fibrillin 2 [Source:HGNC Symbol;Acc:HGNC:3604]	protein_coding	GO:0110165|GO:0032502|GO:0050896|GO:0005198|GO:0110148|GO:0051179|GO:0023052|GO:0007154|GO:0048869|GO:0051094|GO:0097493|GO:0099080|GO:0005576|GO:0050793|GO:0005201|GO:0033036|GO:0023057|GO:0043167|GO:0110151|GO:0005515|GO:0007275|GO:0048646|GO:0048583|GO:0001503|GO:0031214|GO:0023051|GO:0051239|GO:0009653|GO:0051716|GO:0042221|GO:0071944|GO:0007165|GO:0048856|GO:0043169|GO:0045185|GO:0070169|GO:…	cellular anatomical entity|developmental process|response to stimulus|structural molecule activity|biomineralization|localization|signaling|cell communication|cellular developmental process|positive regulation of developmental process|structural molecule activity conferring elasticity|supramolecular complex|extracellular region|regulation of developmental process|extracellular matrix structural c…	-	-	-	-	5:128257909-128659185	4519	4686	4749	1910	1996	1807	13.2290260259324	14.3912835449664	13.9607072232327	5.79401185915178	5.64909450761881	5.34950135542605	13.8603389313772	5.59753590739888	1.30809875369342	5.41962544398715e-26	2.44394574422728e-23	UP
ENSG00000136169	SETDB2	SET domain bifurcated histone lysine methyltransferase 2 [Source:HGNC Symbol;Acc:HGNC:20263]	protein_coding	GO:0110165|GO:0032502|GO:0008152|GO:0003824|GO:0051301|GO:0044237|GO:0071840|GO:0005654|GO:0044238|GO:0006807|GO:0005829|GO:0019222|GO:0043226|GO:0043167|GO:0097159|GO:0005515|GO:0032259|GO:0007275|GO:0007389|GO:0009892|GO:0140096|GO:0007049|GO:0071704|GO:0009653|GO:1901363|GO:0009058|GO:0005737|GO:0048856|GO:0016740|GO:0007059|GO:0043169|GO:1901360|GO:0000278|GO:0003676|GO:0006139|GO:0044249|GO:…	cellular anatomical entity|developmental process|metabolic process|catalytic activity|cell division|cellular metabolic process|cellular component organization or biogenesis|nucleoplasm|primary metabolic process|nitrogen compound metabolic process|cytosol|regulation of metabolic process|organelle|ion binding|organic cyclic compound binding|protein binding|methylation|multicellular organism develop…	K18494	[histone H3]-lysine9 N-trimethyltransferase SETDB2[2.1.1.355]	hsa01100|hsa00310	Metabolic pathways - Homo sapiens (human) |Lysine degradation - Homo sapiens (human)	13:49444274-49495003	278	267	251	835	1000	974	1.6588547786248	1.67142457903732	1.50403198233109	5.16310390778941	5.7689505955541	5.87749879846433	1.61143711333107	5.60318443393595	-1.7979	7.55574766482383e-26	3.35989406923145e-23	DOWN
ENSG00000196352	CD55	CD55 molecule (Cromer blood group) [Source:HGNC Symbol;Acc:HGNC:2665]	protein_coding	GO:0110165|GO:0050896|GO:0016032|GO:0023052|GO:0008152|GO:0002376|GO:0002682|GO:0008283|GO:0007154|GO:0006950|GO:0002684|GO:0005576|GO:0140272|GO:0019058|GO:0065008|GO:0009986|GO:0019222|GO:0045321|GO:0001775|GO:0005615|GO:0043226|GO:0016020|GO:0008289|GO:0002683|GO:0005515|GO:0001906|GO:0009605|GO:0048583|GO:0048584|GO:0045730|GO:0023051|GO:0007155|GO:0019725|GO:0071704|GO:0051239|GO:0006955|GO:…	cellular anatomical entity|response to stimulus|viral process|signaling|metabolic process|immune system process|regulation of immune system process|cell population proliferation|cell communication|response to stress|positive regulation of immune system process|extracellular region|exogenous protein binding|viral life cycle|regulation of biological quality|cell surface|regulation of metabolic proc…	K04006	decay accelerating factor[-]	hsa04640|hsa04610|hsa05416	Hematopoietic cell lineage - Homo sapiens (human) |Complement and coagulation cascades - Homo sapiens (human) |Viral myocarditis - Homo sapiens (human)	1:207321519-207386804	26315	25292	25512	10839	11393	11409	70.3221590212151	70.9061250389458	68.4625493201225	30.0150151634892	29.4347033243573	30.832305411944	69.8969444600945	30.0940079665968	1.21575312984164	2.6634469766506e-25	1.16815865549893e-22	UP
ENSG00000114270	COL7A1	collagen type VII alpha 1 chain [Source:HGNC Symbol;Acc:HGNC:2214]	protein_coding	GO:0110165|GO:0032502|GO:0032991|GO:0005198|GO:0008152|GO:0044092|GO:0003824|GO:0043086|GO:0044237|GO:0048869|GO:0099080|GO:0005581|GO:0044238|GO:0030234|GO:0005576|GO:0006807|GO:0005201|GO:0019222|GO:0005615|GO:0050790|GO:0043226|GO:0016020|GO:0005515|GO:0007275|GO:0004857|GO:0048646|GO:0009892|GO:0007155|GO:0140096|GO:0071704|GO:0009653|GO:0016787|GO:0005737|GO:0071944|GO:0048856|GO:0012505|GO:…	cellular anatomical entity|developmental process|protein-containing complex|structural molecule activity|metabolic process|negative regulation of molecular function|catalytic activity|negative regulation of catalytic activity|cellular metabolic process|cellular developmental process|supramolecular complex|collagen trimer|primary metabolic process|enzyme regulator activity|extracellular region|nit…	K16628	collagen type VII alpha[-]	hsa04974	Protein digestion and absorption - Homo sapiens (human)	3:48564073-48595329	21110	23202	23747	9114	10312	9294	101.39245533604	116.91078595036	114.537024531305	45.361451121416	47.8842883088999	45.1429220202505	110.946755272568	46.1295538168555	1.26610423209947	3.02651851296803e-25	1.30946004364456e-22	UP
ENSG00000109321	AREG	amphiregulin [Source:HGNC Symbol;Acc:HGNC:651]	protein_coding	GO:0022414|GO:0000003|GO:0110165|GO:0032502|GO:0050896|GO:0044093|GO:0023052|GO:0008152|GO:0003824|GO:0008283|GO:0044237|GO:0007154|GO:0006950|GO:0071840|GO:0048869|GO:0007267|GO:0030545|GO:0008047|GO:0044238|GO:0030234|GO:0038023|GO:0005576|GO:0006807|GO:0003006|GO:0009986|GO:0050793|GO:0019222|GO:0051093|GO:0005615|GO:0050790|GO:0043226|GO:0016020|GO:0005515|GO:0007275|GO:0048583|GO:0048584|GO:…	reproductive process|reproduction|cellular anatomical entity|developmental process|response to stimulus|positive regulation of molecular function|signaling|metabolic process|catalytic activity|cell population proliferation|cellular metabolic process|cell communication|response to stress|cellular component organization or biogenesis|cellular developmental process|cell-cell signaling|signaling rece…	K09782	amphiregulin[-]	hsa04151|hsa04010|hsa04390|hsa05210|hsa04012	PI3K-Akt signaling pathway - Homo sapiens (human) |MAPK signaling pathway - Homo sapiens (human) |Hippo signaling pathway - Homo sapiens (human) |Colorectal cancer - Homo sapiens (human) |ErbB signaling pathway - Homo sapiens (human)	4:74445136-74455005	366	394	350	77	91	70	12.2431799141075	13.8267821004099	11.7571316537439	2.66909312696808	2.9429717403888	2.36799766506226	12.6090312227538	2.66002084413971	2.24494797880144	3.20142778696733e-25	1.36666817940444e-22	UP
ENSG00000109107	ALDOC	aldolase, fructose-bisphosphate C [Source:HGNC Symbol;Acc:HGNC:418]	protein_coding	GO:0110165|GO:0032502|GO:0008152|GO:0003824|GO:0044237|GO:0048869|GO:0044238|GO:0005576|GO:0006807|GO:0044281|GO:0005829|GO:0005615|GO:0043226|GO:0046034|GO:0005515|GO:0016829|GO:0009056|GO:0071704|GO:0009058|GO:0005737|GO:0048856|GO:0012505|GO:0006082|GO:1901360|GO:0006139|GO:1901135|GO:0016830|GO:0046483|GO:0030141|GO:0031410|GO:0030154|GO:0005975|GO:0009888|GO:0019637|GO:0005996|GO:0043229|GO:…	cellular anatomical entity|developmental process|metabolic process|catalytic activity|cellular metabolic process|cellular developmental process|primary metabolic process|extracellular region|nitrogen compound metabolic process|small molecule metabolic process|cytosol|extracellular space|organelle|ATP metabolic process|protein binding|lyase activity|catabolic process|organic substance metabolic pr…	K01623	fructose-bisphosphate aldolase, class I[4.1.2.13]	hsa01100|hsa01200|hsa04066|hsa01230|hsa00010|hsa00051|hsa00030	Metabolic pathways - Homo sapiens (human) |Carbon metabolism - Homo sapiens (human) |HIF-1 signaling pathway - Homo sapiens (human) |Biosynthesis of amino acids - Homo sapiens (human) |Glycolysis / Gluconeogenesis - Homo sapiens (human) |Fructose and mannose metabolism - Homo sapiens (human) |Pentose phosphate pathway - Homo sapiens (human)	17:28573115-28576948	310	307	352	1028	1082	1000	4.44294571193083	4.61593152774107	5.06608055521672	15.2673231313768	14.9923372563903	14.4936954721802	4.70831926496287	14.9177852866491	-1.66375	4.27958580478923e-25	1.80288814094653e-22	DOWN
ENSG00000168140	VASN	vasorin [Source:HGNC Symbol;Acc:HGNC:18517]	protein_coding	GO:0110165|GO:0032502|GO:0050896|GO:0023052|GO:0007154|GO:0006950|GO:0048869|GO:0005576|GO:0009986|GO:0050793|GO:0051093|GO:0023057|GO:0005615|GO:0043226|GO:0016020|GO:0005515|GO:0007275|GO:0048583|GO:0023051|GO:0051775|GO:0051239|GO:0051716|GO:0005737|GO:0042221|GO:0031224|GO:0071944|GO:0007165|GO:0048856|GO:0005886|GO:0005739|GO:0045596|GO:0001666|GO:0016021|GO:0090287|GO:0031090|GO:0019955|GO:…	cellular anatomical entity|developmental process|response to stimulus|signaling|cell communication|response to stress|cellular developmental process|extracellular region|cell surface|regulation of developmental process|negative regulation of developmental process|negative regulation of signaling|extracellular space|organelle|membrane|protein binding|multicellular organism development|regulation o…	-	-	-	-	16:4371848-4383538	3293	3192	3351	1249	1396	1378	76.2402631273178	77.5295503184943	77.9088531040058	29.965093989461	31.2471679293286	32.2635067818817	77.2262221832726	31.1585895668904	1.30946086869027	5.1017377314552e-25	2.12132905127274e-22	UP
ENSG00000144136	SLC20A1	solute carrier family 20 member 1 [Source:HGNC Symbol;Acc:HGNC:10946]	protein_coding	GO:0110165|GO:0032502|GO:0050896|GO:0110148|GO:0051179|GO:0023052|GO:0008152|GO:0044237|GO:0007154|GO:0022857|GO:0038023|GO:0016020|GO:0007275|GO:0048583|GO:0048584|GO:0031214|GO:0023051|GO:0051716|GO:0055085|GO:0051234|GO:0031224|GO:0071944|GO:0007165|GO:0048856|GO:0005886|GO:0016021|GO:0009967|GO:0009966|GO:0048513|GO:0031226|GO:0035556|GO:0034220|GO:0009888|GO:0010646|GO:0015075|GO:0048731|GO:…	cellular anatomical entity|developmental process|response to stimulus|biomineralization|localization|signaling|metabolic process|cellular metabolic process|cell communication|transmembrane transporter activity|signaling receptor activity|membrane|multicellular organism development|regulation of response to stimulus|positive regulation of response to stimulus|biomineral tissue development|regulati…	-	-	-	-	2:112645939-112663825	5056	4554	4572	1940	2091	1876	40.0235833734923	37.8193137195888	36.344176167983	15.9137033007864	16.0027878018536	15.0179781419334	38.062357753688	15.6448230815245	1.28267958735469	5.41492395247125e-25	2.22268743828554e-22	UP
ENSG00000272772	-	novel protein		GO:0110165|GO:0008152|GO:0044237|GO:0044238|GO:0006807|GO:0043226|GO:0005515|GO:0009056|GO:0071704|GO:0005737|GO:0044248|GO:0097602|GO:0019538|GO:0043170|GO:0043229|GO:0044260|GO:0043227|GO:1901564|GO:0006508|GO:1901565|GO:0043231|GO:0044265|GO:0030163|GO:0005634|GO:0051603|GO:0010498|GO:0043161|GO:0019941|GO:0031146|GO:0006511	cellular anatomical entity|metabolic process|cellular metabolic process|primary metabolic process|nitrogen compound metabolic process|organelle|protein binding|catabolic process|organic substance metabolic process|cytoplasm|cellular catabolic process|cullin family protein binding|protein metabolic process|macromolecule metabolic process|intracellular organelle|cellular macromolecule metabolic pro…	-	-	-	-	5:134157088-134225861	0	0	0	283	335	55	0	0	0	15.4312373842584	17.0424426787232	2.92675555985644	0	11.8001452076127	#NAME?	6.64939682929619e-25	2.69485744662754e-22	DOWN
ENSG00000169908	TM4SF1	transmembrane 4 L six family member 1 [Source:HGNC Symbol;Acc:HGNC:11853]	protein_coding	GO:0110165|GO:0032502|GO:0016020|GO:0005515|GO:0007275|GO:0048646|GO:0009653|GO:0031224|GO:0071944|GO:0048856|GO:0005886|GO:0016021|GO:0001824|GO:0031226|GO:0009790|GO:0001825|GO:0005887|GO:0009792|GO:0043009|GO:0001701	cellular anatomical entity|developmental process|membrane|protein binding|multicellular organism development|anatomical structure formation involved in morphogenesis|anatomical structure morphogenesis|intrinsic component of membrane|cell periphery|anatomical structure development|plasma membrane|integral component of membrane|blastocyst development|intrinsic component of plasma membrane|embryo de…	-	-	-	-	3:149369022-149377692	15529	14098	15111	6048	5870	6747	174.618616347043	166.309207462582	170.631802913435	70.4724462653322	63.814276601669	76.7233184978307	170.519875574353	70.336680454944	1.27759075412435	2.15157023457005e-24	8.61085302502865e-22	UP
ENSG00000125538	IL1B	interleukin 1 beta [Source:HGNC Symbol;Acc:HGNC:5992]	protein_coding	GO:0022414|GO:0000003|GO:0110165|GO:0032502|GO:0050896|GO:0051179|GO:0040011|GO:0044093|GO:0023052|GO:0008152|GO:0044092|GO:0002376|GO:0003824|GO:0002682|GO:0008283|GO:0051301|GO:0043086|GO:0044237|GO:0007154|GO:0003700|GO:0006950|GO:0071840|GO:0048869|GO:0051641|GO:0002684|GO:0007267|GO:0030545|GO:0051094|GO:0044238|GO:0050900|GO:0038023|GO:0005576|GO:0016192|GO:0006807|GO:0044281|GO:0003006|GO:…	reproductive process|reproduction|cellular anatomical entity|developmental process|response to stimulus|localization|locomotion|positive regulation of molecular function|signaling|metabolic process|negative regulation of molecular function|immune system process|catalytic activity|regulation of immune system process|cell population proliferation|cell division|negative regulation of catalytic activ…	K04519	interleukin 1 beta[-]	hsa05168|hsa05022|hsa05010|hsa04010|hsa04060|hsa05020|hsa05132|hsa05131|hsa05171|hsa05163|hsa05417|hsa05130|hsa04621|hsa05152|hsa05164|hsa04217|hsa04932|hsa04936|hsa05418|hsa05162|hsa05135|hsa04380|hsa04668|hsa04659|hsa04064|hsa04625|hsa04620|hsa05146|hsa05142|hsa04933|hsa04640|hsa04750|hsa04657|hsa05323|hsa05133|hsa05140|hsa04623|hsa05321|hsa05134|hsa05144|hsa04940|hsa05332|hsa05143|hsa01523	Herpes simplex virus 1 infection - Homo sapiens (human) |Pathways of neurodegeneration - multiple diseases - Homo sapiens (human) |Alzheimer disease - Homo sapiens (human) |MAPK signaling pathway - Homo sapiens (human) |Cytokine-cytokine receptor interaction - Homo sapiens (human) |Prion disease - Homo sapiens (human) |Salmonella infection - Homo sapiens (human) |Shigellosis - Homo sapiens (human…	2:112829751-112836816	93	79	78	7	4	6	1.20806826779772	1.07658143893085	1.01746951482566	0.0942184101520012	0.0502340376309231	0.0788131624728196	1.10070640718474	0.074421870085248	3.88655925490912	2.87963857848431e-24	1.12435839472356e-21	UP
ENSG00000134827	TCN1	transcobalamin 1 [Source:HGNC Symbol;Acc:HGNC:11652]	protein_coding	GO:0140313|GO:0110165|GO:0051179|GO:0005576|GO:0005615|GO:0043226|GO:0097159|GO:0005515|GO:0036094|GO:0055085|GO:1901363|GO:0051234|GO:0005737|GO:0012505|GO:0019842|GO:0030141|GO:0031410|GO:0034220|GO:0046906|GO:0043229|GO:0043227|GO:0060205|GO:0051180|GO:0071705|GO:0034774|GO:0099503|GO:0042581|GO:0043231|GO:0031419|GO:0031982|GO:0031983|GO:0070820|GO:0006811|GO:0098655|GO:0071702|GO:0035580|GO:…	molecular sequestering activity|cellular anatomical entity|localization|extracellular region|extracellular space|organelle|organic cyclic compound binding|protein binding|small molecule binding|transmembrane transport|heterocyclic compound binding|establishment of localization|cytoplasm|endomembrane system|vitamin binding|secretory granule|cytoplasmic vesicle|ion transmembrane transport|tetrapyrr…	-	-	-	-	11:59852800-59866489	67	56	71	3	0	3	1.68007799825753	1.4731594896747	1.78785338590774	0.077943678130928	0	0.0760698581636696	1.64703029127999	0.0513378454315325	5.00370052879428	2.87652944027798e-24	1.12435839472356e-21	UP
ENSG00000146072	TNFRSF21	TNF receptor superfamily member 21 [Source:HGNC Symbol;Acc:HGNC:13469]	protein_coding	GO:0110165|GO:0032502|GO:0050896|GO:0023052|GO:0008152|GO:0002376|GO:0002682|GO:0008283|GO:0007154|GO:0071840|GO:0048869|GO:0002684|GO:0050793|GO:0019222|GO:0045321|GO:0001775|GO:0016020|GO:0002683|GO:0005515|GO:0007275|GO:0048583|GO:0048584|GO:0009892|GO:0008037|GO:0007155|GO:0071704|GO:0051239|GO:0006955|GO:0008219|GO:0051716|GO:0042995|GO:0005737|GO:0042221|GO:0031224|GO:0071944|GO:0007165|GO:…	cellular anatomical entity|developmental process|response to stimulus|signaling|metabolic process|immune system process|regulation of immune system process|cell population proliferation|cell communication|cellular component organization or biogenesis|cellular developmental process|positive regulation of immune system process|regulation of developmental process|regulation of metabolic process|leuk…	K05157	tumor necrosis factor receptor superfamily member 21[-]	hsa04060	Cytokine-cytokine receptor interaction - Homo sapiens (human)	6:47231532-47309905	804	805	899	271	284	250	14.5808351586638	15.3156067974321	16.3721556686055	5.0928003357048	4.97941054398227	4.58496666918969	15.4228658749005	4.88572584962559	1.65842605382639	3.13179419066908e-24	1.20808017593557e-21	UP
ENSG00000065361	ERBB3	erb-b2 receptor tyrosine kinase 3 [Source:HGNC Symbol;Acc:HGNC:3431]	protein_coding	GO:0110165|GO:0032502|GO:0050896|GO:0032991|GO:0051179|GO:0044093|GO:0023052|GO:0008152|GO:0003824|GO:0008283|GO:0044237|GO:0007154|GO:0006950|GO:0048869|GO:0051094|GO:0008047|GO:0044238|GO:0030234|GO:0038023|GO:0005576|GO:0043235|GO:0006807|GO:0032879|GO:0050793|GO:0019222|GO:0023057|GO:0005615|GO:0050790|GO:0016020|GO:0043167|GO:0097159|GO:0005515|GO:0007275|GO:0048583|GO:0048584|GO:0016328|GO:…	cellular anatomical entity|developmental process|response to stimulus|protein-containing complex|localization|positive regulation of molecular function|signaling|metabolic process|catalytic activity|cell population proliferation|cellular metabolic process|cell communication|response to stress|cellular developmental process|positive regulation of developmental process|enzyme activator activity|pri…	K05084	receptor tyrosine-protein kinase erbB-3[2.7.10.1]	hsa04151|hsa05206|hsa04010|hsa04020|hsa05205|hsa04012|hsa01521	PI3K-Akt signaling pathway - Homo sapiens (human) |MicroRNAs in cancer - Homo sapiens (human) |MAPK signaling pathway - Homo sapiens (human) |Calcium signaling pathway - Homo sapiens (human) |Proteoglycans in cancer - Homo sapiens (human) |ErbB signaling pathway - Homo sapiens (human) |EGFR tyrosine kinase inhibitor resistance - Homo sapiens (human)	12:56076799-56103505	170	204	201	670	751	817	0.347714503246127	0.437741792052311	0.412848668074566	1.4200710836061	1.48507232424317	1.68992132363216	0.399434987791001	1.53168824382714	-1.93909	3.38924842063687e-24	1.29182817480394e-21	DOWN
ENSG00000125968	ID1	inhibitor of DNA binding 1, HLH protein [Source:HGNC Symbol;Acc:HGNC:5360]	protein_coding	GO:0110165|GO:0032502|GO:0050896|GO:0051179|GO:0040011|GO:0023052|GO:0008152|GO:0048511|GO:0044092|GO:0008283|GO:0007623|GO:0044237|GO:0007154|GO:0003700|GO:0071840|GO:0048869|GO:0051641|GO:0005654|GO:0044238|GO:0006807|GO:0065008|GO:0048870|GO:0050793|GO:0033036|GO:0019222|GO:0051093|GO:0043226|GO:0051090|GO:0051098|GO:0051100|GO:0097159|GO:0005515|GO:0007275|GO:0048646|GO:0043433|GO:0030029|GO:…	cellular anatomical entity|developmental process|response to stimulus|localization|locomotion|signaling|metabolic process|rhythmic process|negative regulation of molecular function|cell population proliferation|circadian rhythm|cellular metabolic process|cell communication|DNA-binding transcription factor activity|cellular component organization or biogenesis|cellular developmental process|cellul…	K04680	DNA-binding protein inhibitor ID1[-]	hsa04015|hsa04390|hsa04550|hsa04350	Rap1 signaling pathway - Homo sapiens (human) |Hippo signaling pathway - Homo sapiens (human) |Signaling pathways regulating pluripotency of stem cells - Homo sapiens (human) |TGF-beta signaling pathway - Homo sapiens (human)	20:31605283-31606515	2443	2263	2420	954	953	993	71.8751729790308	69.8476366320888	71.4974511084559	29.0846768877764	27.1069825219188	29.5443520429349	71.0734202398585	28.5787	1.31437132524632	4.49539064591967e-24	1.67359211988849e-21	UP
ENSG00000166866	MYO1A	myosin IA [Source:HGNC Symbol;Acc:HGNC:7595]	protein_coding	GO:0003774|GO:0110165|GO:0032991|GO:0051179|GO:0071840|GO:0051641|GO:0016459|GO:0031941|GO:0099080|GO:0043226|GO:0016020|GO:0043167|GO:0097159|GO:0005515|GO:0030029|GO:0016328|GO:0097367|GO:0000146|GO:0036094|GO:0045177|GO:1901363|GO:0042995|GO:0051234|GO:0045178|GO:0005737|GO:0071944|GO:0044877|GO:0005886|GO:0046907|GO:0098857|GO:0050877|GO:0009925|GO:0030048|GO:0032553|GO:0016324|GO:0044085|GO:…	cytoskeletal motor activity|cellular anatomical entity|protein-containing complex|localization|cellular component organization or biogenesis|cellular localization|myosin complex|filamentous actin|supramolecular complex|organelle|membrane|ion binding|organic cyclic compound binding|protein binding|actin filament-based process|lateral plasma membrane|carbohydrate derivative binding|microfilament mo…	K10356	myosin I[-]	hsa05130|hsa04814	Pathogenic Escherichia coli infection - Homo sapiens (human) |Motor proteins - Homo sapiens (human)	12:57028517-57051198	20	12	12	152	132	141	0.211403563382506	0.133065066150514	0.127373187886625	1.66489081064417	1.34892653463588	1.50719180566619	0.157280605806548	1.50700305031541	-3.26027	4.46589951857255e-24	1.67359211988849e-21	DOWN
ENSG00000119922	IFIT2	interferon induced protein with tetratricopeptide repeats 2 [Source:HGNC Symbol;Acc:HGNC:5409]	protein_coding	GO:0110165|GO:0050896|GO:0044092|GO:0002376|GO:0006950|GO:0071840|GO:0005829|GO:0043226|GO:0051098|GO:0051100|GO:0097159|GO:0005515|GO:0009605|GO:0006955|GO:0008219|GO:0051716|GO:1901363|GO:0051707|GO:0005737|GO:0042221|GO:0012505|GO:0098542|GO:0003676|GO:0043207|GO:0032091|GO:0009615|GO:0006952|GO:0010033|GO:0010942|GO:0005783|GO:0010941|GO:0043229|GO:0043393|GO:0016043|GO:0043227|GO:0012501|GO:…	cellular anatomical entity|response to stimulus|negative regulation of molecular function|immune system process|response to stress|cellular component organization or biogenesis|cytosol|organelle|regulation of binding|negative regulation of binding|organic cyclic compound binding|protein binding|response to external stimulus|immune response|cell death|cellular response to stimulus|heterocyclic com…	-	-	-	-	10:89283694-89309271	397	573	648	105	111	77	1.05391506242055	1.59580783313592	1.72746635407334	0.288844603852924	0.284884364036231	0.206717049758145	1.45906308320994	0.2601486725491	2.48763400927495	9.19714701796125e-24	3.38465581694328e-21	UP
ENSG00000155850	SLC26A2	solute carrier family 26 member 2 [Source:HGNC Symbol;Acc:HGNC:10994]	protein_coding	GO:0110165|GO:0051179|GO:0008152|GO:0044237|GO:0022857|GO:0044238|GO:0005576|GO:0006807|GO:0044281|GO:0005615|GO:0043226|GO:0016020|GO:0001503|GO:0045177|GO:0071704|GO:0055085|GO:0042995|GO:0051234|GO:0009058|GO:0031224|GO:0071944|GO:0042626|GO:0006082|GO:0005886|GO:1901360|GO:0016021|GO:0006139|GO:1901135|GO:0044249|GO:0046483|GO:1903825|GO:0016324|GO:0031226|GO:0034220|GO:0019637|GO:0043225|GO:…	cellular anatomical entity|localization|metabolic process|cellular metabolic process|transmembrane transporter activity|primary metabolic process|extracellular region|nitrogen compound metabolic process|small molecule metabolic process|extracellular space|organelle|membrane|ossification|apical part of cell|organic substance metabolic process|transmembrane transport|cell projection|establishment o…	K14701	solute carrier family 26 (sulfate anion transporter), member 2[-]	hsa05208	Chemical carcinogenesis - reactive oxygen species - Homo sapiens (human)	5:149960758-149993455	1459	1465	1343	481	586	532	8.06186223796033	8.49237874436463	7.45205256756049	2.75413903372376	3.13047628703086	2.97277247604471	8.00209784996182	2.95246259893311	1.43845948608832	1.38556734457694e-23	5.0411033717409e-21	UP
ENSG00000158125	XDH	xanthine dehydrogenase [Source:HGNC Symbol;Acc:HGNC:12805]	protein_coding	GO:0110165|GO:0032502|GO:0050896|GO:0051179|GO:0044093|GO:0023052|GO:0008152|GO:0003824|GO:0008283|GO:0044237|GO:0007154|GO:0006950|GO:0071840|GO:0048869|GO:0044238|GO:0005576|GO:0006807|GO:0044281|GO:0065008|GO:0005829|GO:0050793|GO:0019222|GO:0051093|GO:0023057|GO:0005615|GO:0050790|GO:0043226|GO:0043167|GO:0097159|GO:0005515|GO:0007275|GO:0048583|GO:0048584|GO:0036094|GO:0009892|GO:0023051|GO:…	cellular anatomical entity|developmental process|response to stimulus|localization|positive regulation of molecular function|signaling|metabolic process|catalytic activity|cell population proliferation|cellular metabolic process|cell communication|response to stress|cellular component organization or biogenesis|cellular developmental process|primary metabolic process|extracellular region|nitrogen…	K00106	xanthine dehydrogenase/oxidase[1.17.1.4 1.17.3.2]	hsa01100|hsa00230|hsa01232|hsa04146|hsa00983|hsa00232	Metabolic pathways - Homo sapiens (human) |Purine metabolism - Homo sapiens (human) |Nucleotide metabolism - Homo sapiens (human) |Peroxisome - Homo sapiens (human) |Drug metabolism - other enzymes - Homo sapiens (human) |Caffeine metabolism - Homo sapiens (human)	2:31334321-31414742	120	124	127	15	19	15	1.27524418478562	1.38243593861494	1.35530130481412	0.165185189087799	0.195209208535439	0.161202495606229	1.33766047607156	0.173865631076489	2.94366729781606	1.52513734592645e-23	5.48655307916036e-21	UP
ENSG00000006327	TNFRSF12A	TNF receptor superfamily member 12A [Source:HGNC Symbol;Acc:HGNC:18152]	protein_coding	GO:0110165|GO:0032502|GO:0050896|GO:0023052|GO:0007154|GO:0006950|GO:0048869|GO:0016020|GO:0005515|GO:0007275|GO:0048646|GO:0048583|GO:0048584|GO:0023051|GO:0007155|GO:0009653|GO:0008219|GO:0051716|GO:0031224|GO:0071944|GO:0007165|GO:0048856|GO:0005886|GO:0016021|GO:0009967|GO:0009966|GO:0035295|GO:0010942|GO:0009611|GO:0001525|GO:0030154|GO:0007166|GO:0001568|GO:0010646|GO:0048731|GO:0010941|GO:…	cellular anatomical entity|developmental process|response to stimulus|signaling|cell communication|response to stress|cellular developmental process|membrane|protein binding|multicellular organism development|anatomical structure formation involved in morphogenesis|regulation of response to stimulus|positive regulation of response to stimulus|regulation of signaling|cell adhesion|anatomical struc…	K05149	tumor necrosis factor receptor superfamily member 12A[-]	hsa04060	Cytokine-cytokine receptor interaction - Homo sapiens (human)	16:3018445-3022383	5212	3623	4871	1741	1625	1513	102.412572684696	74.6842467450201	96.1140165588653	35.4493375440609	30.869884142982	30.0647471044836	91.0702786628605	32.1279895971755	1.50314959130719	2.38543522520268e-23	8.39279995662795e-21	UP
ENSG00000119917	IFIT3	interferon induced protein with tetratricopeptide repeats 3 [Source:HGNC Symbol;Acc:HGNC:5411]	protein_coding	GO:0110165|GO:0050896|GO:0002376|GO:0008283|GO:0006950|GO:0005829|GO:0043226|GO:0097159|GO:0005515|GO:0009605|GO:0006955|GO:0008219|GO:0051716|GO:1901363|GO:0051707|GO:0005737|GO:0042221|GO:0098542|GO:0060548|GO:0005739|GO:0042802|GO:0003676|GO:0043207|GO:0009615|GO:0006952|GO:0010033|GO:0042127|GO:0008285|GO:0010941|GO:0043229|GO:0043227|GO:0012501|GO:0043067|GO:0045087|GO:0051607|GO:0043231|GO:…	cellular anatomical entity|response to stimulus|immune system process|cell population proliferation|response to stress|cytosol|organelle|organic cyclic compound binding|protein binding|response to external stimulus|immune response|cell death|cellular response to stimulus|heterocyclic compound binding|response to other organism|cytoplasm|response to chemical|defense response to other organism|nega…	-	-	-	-	10:89327307-89377473	363	346	348	84	89	89	2.26212773100397	2.26202898036281	2.17775747855219	0.542440868351126	0.53620938272334	0.560883168068148	2.23397139663966	0.546511139714205	2.03128790570509	2.42930070550832e-23	8.45423050959348e-21	UP
ENSG00000101126	ADNP	activity dependent neuroprotector homeobox [Source:HGNC Symbol;Acc:HGNC:15766]	protein_coding	GO:0022414|GO:0000003|GO:0110165|GO:0032502|GO:0050896|GO:0032991|GO:0044093|GO:0023052|GO:0008152|GO:0048511|GO:0044092|GO:0003824|GO:0007610|GO:0040008|GO:0044237|GO:0007154|GO:0003700|GO:0071840|GO:0048869|GO:0007267|GO:0051094|GO:0048609|GO:0044238|GO:0005576|GO:0006807|GO:0042698|GO:0065008|GO:0050793|GO:0019222|GO:0036477|GO:0023057|GO:0005615|GO:0033218|GO:0050790|GO:0043226|GO:0051098|GO:…	reproductive process|reproduction|cellular anatomical entity|developmental process|response to stimulus|protein-containing complex|positive regulation of molecular function|signaling|metabolic process|rhythmic process|negative regulation of molecular function|catalytic activity|behavior|regulation of growth|cellular metabolic process|cell communication|DNA-binding transcription factor activity|ce…	-	-	-	-	20:50888916-50931437	3192	3147	3124	1003	1208	688	5.87327419933063	6.07471372605964	5.77229002759292	1.91240103931042	2.14890359651118	1.28019300687903	5.90675931766106	1.78049921423354	1.73008502874322	2.56933662368875e-23	8.84542480437017e-21	UP
ENSG00000001617	SEMA3F	semaphorin 3F [Source:HGNC Symbol;Acc:HGNC:10728]	protein_coding	GO:0110165|GO:0032502|GO:0050896|GO:0051179|GO:0040011|GO:0023052|GO:0040008|GO:0007154|GO:0071840|GO:0048869|GO:0030545|GO:0038023|GO:0005576|GO:0032879|GO:0065008|GO:0048870|GO:0050793|GO:0051093|GO:0005615|GO:0016020|GO:0005515|GO:0045926|GO:0009605|GO:0007275|GO:0007389|GO:0048583|GO:0040013|GO:0030054|GO:0040012|GO:0051239|GO:0048589|GO:0009653|GO:0051716|GO:0040017|GO:0042221|GO:0031224|GO:…	cellular anatomical entity|developmental process|response to stimulus|localization|locomotion|signaling|regulation of growth|cell communication|cellular component organization or biogenesis|cellular developmental process|signaling receptor regulator activity|signaling receptor activity|extracellular region|regulation of localization|regulation of biological quality|cell motility|regulation of dev…	K06840	semaphorin 3[-]	hsa04360	Axon guidance - Homo sapiens (human)	3:50155045-50189075	2506	2600	2688	1053	1131	1108	17.1494460154502	18.6661281967105	18.472175926263	7.46720599171363	7.48280177156901	7.66793780917213	18.0959167128079	7.53931519081826	1.26315880234867	1.12661467512385e-22	3.83732149504685e-20	UP
ENSG00000145040	UCN2	urocortin 2 [Source:HGNC Symbol;Acc:HGNC:18414]	protein_coding	GO:0110165|GO:0050896|GO:0023052|GO:0007154|GO:0030545|GO:0038023|GO:0005576|GO:0005615|GO:0005515|GO:0009605|GO:0042562|GO:0007586|GO:0051716|GO:0042221|GO:0007165|GO:0007186|GO:0005102|GO:0030546|GO:0048018|GO:0009991|GO:0009755|GO:0010033|GO:0071495|GO:0009725|GO:0031668|GO:0005179|GO:0051427|GO:0031669|GO:0031667|GO:0032870|GO:0001664|GO:0007188|GO:0071310|GO:0007189|GO:0051428|GO:0071855|GO:…	cellular anatomical entity|response to stimulus|signaling|cell communication|signaling receptor regulator activity|signaling receptor activity|extracellular region|extracellular space|protein binding|response to external stimulus|hormone binding|digestion|cellular response to stimulus|response to chemical|signal transduction|G protein-coupled receptor signaling pathway|signaling receptor binding|…	K05257	urocortin 2/3[-]	hsa04080	Neuroactive ligand-receptor interaction - Homo sapiens (human)	3:48561718-48563781	273	196	259	50	43	39	11.8816175010138	8.94912300439163	11.3196641182145	2.25498361626816	1.80931662455443	1.71653449211053	10.7168015412066	1.92694491097771	2.47548716131594	1.39378249984781e-22	4.69734045238183e-20	UP
ENSG00000072422	RHOBTB1	Rho related BTB domain containing 1 [Source:HGNC Symbol;Acc:HGNC:18738]	protein_coding	GO:0110165|GO:0032502|GO:0050896|GO:0051179|GO:0023052|GO:0003824|GO:0007154|GO:0071840|GO:0016192|GO:0065008|GO:0050793|GO:0043226|GO:0016020|GO:0043167|GO:0097159|GO:0005515|GO:0030029|GO:0097367|GO:0036094|GO:0009653|GO:0016787|GO:0051716|GO:1901363|GO:0007163|GO:0042995|GO:0051234|GO:0005737|GO:0071944|GO:0007165|GO:0048856|GO:0012505|GO:0005886|GO:0022603|GO:0008360|GO:0005768|GO:0031090|GO:…	cellular anatomical entity|developmental process|response to stimulus|localization|signaling|catalytic activity|cell communication|cellular component organization or biogenesis|vesicle-mediated transport|regulation of biological quality|regulation of developmental process|organelle|membrane|ion binding|organic cyclic compound binding|protein binding|actin filament-based process|carbohydrate deriv…	K07868	Rho-related BTB domain-containing protein 1/2[-]	hsa04120	Ubiquitin mediated proteolysis - Homo sapiens (human)	10:60869438-61001440	672	570	596	1671	1646	1701	7.04488985341837	6.26889784438823	6.27437303437235	18.1527129228632	16.6827325037378	18.0334457877388	6.52938691072632	17.6229637381133	-1.43244	3.07770557094797e-22	1.02644686734418e-19	DOWN
ENSG00000184897	H1-10	H1.10 linker histone [Source:HGNC Symbol;Acc:HGNC:4722]	protein_coding	GO:0110165|GO:0032991|GO:0005198|GO:0008152|GO:0044237|GO:0071840|GO:0005654|GO:0044238|GO:0044815|GO:0006807|GO:0019222|GO:0043226|GO:0000785|GO:0097159|GO:0005515|GO:0030527|GO:0009892|GO:0071704|GO:0032993|GO:1901363|GO:0003682|GO:0044877|GO:1901360|GO:0003676|GO:0006139|GO:0046483|GO:0000786|GO:0060255|GO:0050839|GO:0044085|GO:0051171|GO:0010605|GO:0080090|GO:0043170|GO:0031491|GO:0031490|GO:…	cellular anatomical entity|protein-containing complex|structural molecule activity|metabolic process|cellular metabolic process|cellular component organization or biogenesis|nucleoplasm|primary metabolic process|DNA packaging complex|nitrogen compound metabolic process|regulation of metabolic process|organelle|chromatin|organic cyclic compound binding|protein binding|structural constituent of chr…	-	-	-	-	3:129314771-129316286	2785	2580	2735	6425	7007	6188	119.770881330755	116.401203589021	118.114487603627	286.325262990683	291.333804831126	269.119977055216	118.095524174468	282.259681625675	-1.25707	3.96564087890913e-22	1.30894767030962e-19	DOWN
ENSG00000124762	CDKN1A	cyclin dependent kinase inhibitor 1A [Source:HGNC Symbol;Acc:HGNC:1784]	protein_coding	GO:0140313|GO:0110165|GO:0032502|GO:0050896|GO:0032991|GO:0051179|GO:0044093|GO:0023052|GO:0008152|GO:0044092|GO:0002376|GO:0003824|GO:0002682|GO:0008283|GO:1902494|GO:0040008|GO:0043086|GO:0044237|GO:0007154|GO:0006950|GO:0071840|GO:0048869|GO:0051641|GO:0002684|GO:0016604|GO:0005654|GO:0008047|GO:0044238|GO:0030234|GO:0006807|GO:0007568|GO:0005829|GO:0050793|GO:0033036|GO:0019222|GO:0051093|GO:…	molecular sequestering activity|cellular anatomical entity|developmental process|response to stimulus|protein-containing complex|localization|positive regulation of molecular function|signaling|metabolic process|negative regulation of molecular function|immune system process|catalytic activity|regulation of immune system process|cell population proliferation|catalytic complex|regulation of growth…	K06625	cyclin-dependent kinase inhibitor 1A[-]	hsa05200|hsa04151|hsa05165|hsa05206|hsa05163|hsa05166|hsa05205|hsa05203|hsa05169|hsa05167|hsa05202|hsa05225|hsa04630|hsa05161|hsa05160|hsa04110|hsa04218|hsa04934|hsa04921|hsa05226|hsa05224|hsa04068|hsa04066|hsa04928|hsa05215|hsa01522|hsa05222|hsa05210|hsa04012|hsa05212|hsa05220|hsa05214|hsa04115|hsa01524|hsa05223|hsa05218|hsa05211|hsa05217|hsa05213|hsa05219|hsa05216	Pathways in cancer - Homo sapiens (human) |PI3K-Akt signaling pathway - Homo sapiens (human) |Human papillomavirus infection - Homo sapiens (human) |MicroRNAs in cancer - Homo sapiens (human) |Human cytomegalovirus infection - Homo sapiens (human) |Human T-cell leukemia virus 1 infection - Homo sapiens (human) |Proteoglycans in cancer - Homo sapiens (human) |Viral carcinogenesis - Homo sapiens (h…	6:36676460-36687337	3406	3172	3311	1461	1493	1413	35.9203731076511	35.094667584564	35.0651108326041	15.9663947614426	15.2225973343222	15.069823491165	35.3600505082731	15.4196051956433	1.19735450858694	4.58877573245107e-22	1.49917176148863e-19	UP
ENSG00000138772	ANXA3	annexin A3 [Source:HGNC Symbol;Acc:HGNC:541]	protein_coding	GO:0110165|GO:0032502|GO:0050896|GO:0051179|GO:0040011|GO:0044093|GO:0008152|GO:0044092|GO:0002376|GO:0003824|GO:0043086|GO:0044237|GO:0003700|GO:0006950|GO:0051641|GO:0051094|GO:0044238|GO:0030234|GO:0005576|GO:0016192|GO:0006807|GO:0032879|GO:0048870|GO:0050793|GO:0019222|GO:0036477|GO:0045321|GO:0001775|GO:0005615|GO:0050790|GO:0043226|GO:0016020|GO:0051090|GO:0008289|GO:0043167|GO:0005515|GO:…	cellular anatomical entity|developmental process|response to stimulus|localization|locomotion|positive regulation of molecular function|metabolic process|negative regulation of molecular function|immune system process|catalytic activity|negative regulation of catalytic activity|cellular metabolic process|DNA-binding transcription factor activity|response to stress|cellular localization|positive r…	-	-	-	-	4:78551747-78610451	2341	2280	2299	942	1056	985	20.9563856505505	21.4122164748152	20.6668173429776	8.73828890169918	9.13926940755164	8.91704563948971	21.0118064894478	8.93153464958018	1.23422021200867	5.02356108967966e-22	1.62463995361893e-19	UP
ENSG00000250644	-	novel protein		GO:0110165|GO:0008152|GO:0003824|GO:0044238|GO:0006807|GO:0016020|GO:0140096|GO:0071704|GO:0016787|GO:0031224|GO:0008233|GO:0016021|GO:0019538|GO:0043170|GO:1901564|GO:0006508|GO:0070001|GO:0004175|GO:0004190	cellular anatomical entity|metabolic process|catalytic activity|primary metabolic process|nitrogen compound metabolic process|membrane|catalytic activity, acting on a protein|organic substance metabolic process|hydrolase activity|intrinsic component of membrane|peptidase activity|integral component of membrane|protein metabolic process|macromolecule metabolic process|organonitrogen compound metab…	-	-	-	-	11:1734821-1763954	271	282	192	42	41	45	3.04626246252803	3.32551189092941	2.16729995703327	0.489225548680127	0.445562246323987	0.511539988212526	2.8463581034969	0.482109261072213	2.56168513181353	7.00520142076479e-22	2.24285533888626e-19	UP
ENSG00000171223	JUNB	JunB proto-oncogene, AP-1 transcription factor subunit [Source:HGNC Symbol;Acc:HGNC:6205]	protein_coding	GO:0022414|GO:0000003|GO:0110165|GO:0032502|GO:0050896|GO:0032991|GO:0008152|GO:0002376|GO:0002682|GO:0008283|GO:0044237|GO:0003700|GO:0006950|GO:0048869|GO:0005654|GO:0051094|GO:0048609|GO:0044238|GO:0006807|GO:0003006|GO:0050793|GO:0002520|GO:0019222|GO:0045321|GO:0001775|GO:0043226|GO:0000785|GO:0005667|GO:0097159|GO:0005515|GO:0007275|GO:0048646|GO:0048583|GO:0001503|GO:0007049|GO:0071704|GO:…	reproductive process|reproduction|cellular anatomical entity|developmental process|response to stimulus|protein-containing complex|metabolic process|immune system process|regulation of immune system process|cell population proliferation|cellular metabolic process|DNA-binding transcription factor activity|response to stress|cellular developmental process|nucleoplasm|positive regulation of developm…	K09028	transcription factor jun-B[-]	hsa04380|hsa04935|hsa04668	Osteoclast differentiation - Homo sapiens (human) |Growth hormone synthesis, secretion and action - Homo sapiens (human) |TNF signaling pathway - Homo sapiens (human)	19:12791486-12793315	5457	5008	5508	2389	2429	2400	194.414251573677	187.176028615557	197.055186194199	88.1963794675037	83.6632004207052	86.4679237883378	192.881822127811	86.1091678921822	1.16347843293277	7.64869027621105e-22	2.4246348175589e-19	UP
ENSG00000057019	DCBLD2	discoidin, CUB and LCCL domain containing 2 [Source:HGNC Symbol;Acc:HGNC:24627]	protein_coding	GO:0110165|GO:0050896|GO:0023052|GO:0040008|GO:0007154|GO:0006950|GO:0071840|GO:0038023|GO:0009986|GO:0016020|GO:0005515|GO:0045926|GO:0051716|GO:0031224|GO:0071944|GO:0007165|GO:0005886|GO:0030308|GO:0016021|GO:0009611|GO:0031226|GO:0051128|GO:0030522|GO:0016043|GO:0001558|GO:0042060|GO:0005887	cellular anatomical entity|response to stimulus|signaling|regulation of growth|cell communication|response to stress|cellular component organization or biogenesis|signaling receptor activity|cell surface|membrane|protein binding|negative regulation of growth|cellular response to stimulus|intrinsic component of membrane|cell periphery|signal transduction|plasma membrane|negative regulation of cell…	-	-	-	-	3:98795941-98901695	1409	1348	1264	452	593	477	6.09326542838523	6.11562435567615	5.4891624650749	2.02552661601694	2.47928656808392	2.08606343235536	5.89935074971209	2.19695887215207	1.42504832583073	1.18020294419414e-21	3.7045644768886e-19	UP
ENSG00000168528	SERINC2	serine incorporator 2 [Source:HGNC Symbol;Acc:HGNC:23231]	protein_coding	GO:0110165|GO:0008152|GO:0044237|GO:0044238|GO:0005576|GO:0006807|GO:0005615|GO:0043226|GO:0016020|GO:0071704|GO:0031224|GO:0016021|GO:0006575|GO:0019637|GO:0044255|GO:0006629|GO:0043227|GO:1901564|GO:0070062|GO:0065010|GO:0006643|GO:0006644|GO:0006658|GO:0006665|GO:0031982|GO:0046486|GO:0006796|GO:0006650|GO:1903561	cellular anatomical entity|metabolic process|cellular metabolic process|primary metabolic process|extracellular region|nitrogen compound metabolic process|extracellular space|organelle|membrane|organic substance metabolic process|intrinsic component of membrane|integral component of membrane|cellular modified amino acid metabolic process|organophosphate metabolic process|cellular lipid metabolic …	-	-	-	-	1:31409565-31434680	1942	1801	1920	724	868	797	23.9523109990763	23.3036330801815	23.7804002328742	9.25331659935722	10.350241267762	9.94090158469848	23.6787814373773	9.8481531506059	1.2656697358403	1.22877338082245e-21	3.81957644017403e-19	UP
ENSG00000044574	HSPA5	heat shock protein family A (Hsp70) member 5 [Source:HGNC Symbol;Acc:HGNC:5238]	protein_coding	GO:0022414|GO:0044183|GO:0000003|GO:0110165|GO:0032502|GO:0050896|GO:0032991|GO:0051179|GO:0040011|GO:0023052|GO:0008152|GO:0048511|GO:0003824|GO:0044237|GO:0007154|GO:0006950|GO:0071840|GO:0048869|GO:0051641|GO:0048609|GO:0044238|GO:0005576|GO:0006457|GO:0006807|GO:0042698|GO:0003006|GO:0032879|GO:0009986|GO:0005829|GO:0048870|GO:0033036|GO:0019222|GO:0023057|GO:0005615|GO:0043226|GO:0016020|GO:…	reproductive process|protein folding chaperone|reproduction|cellular anatomical entity|developmental process|response to stimulus|protein-containing complex|localization|locomotion|signaling|metabolic process|rhythmic process|catalytic activity|cellular metabolic process|cell communication|response to stress|cellular component organization or biogenesis|cellular developmental process|cellular loc…	K09490	endoplasmic reticulum chaperone BiP[3.6.4.10]	hsa05022|hsa05014|hsa05020|hsa05012|hsa05417|hsa04141|hsa04612|hsa04918|hsa03060	Pathways of neurodegeneration - multiple diseases - Homo sapiens (human) |Amyotrophic lateral sclerosis - Homo sapiens (human) |Prion disease - Homo sapiens (human) |Parkinson disease - Homo sapiens (human) |Lipid and atherosclerosis - Homo sapiens (human) |Protein processing in endoplasmic reticulum - Homo sapiens (human) |Antigen processing and presentation - Homo sapiens (human) |Thyroid hormo…	9:125234853-125241382	20561	19066	20166	8990	9881	9309	61.6297282487006	59.9538885414643	60.6995588187847	27.9232662003407	28.6338445032044	28.2175072784435	60.7610585363165	28.2582059939962	1.10447712631561	1.24912266699124e-21	3.84549619510179e-19	UP
ENSG00000287185	-	novel transcript		-	-	-	-	-	-	8:25179113-25184234	279	220	261	53	60	55	3.34311411656503	2.76554801060269	3.14056381209689	0.658081055010129	0.695068833494587	0.666467586594767	3.0830753130882	0.673205825033161	2.19525056689106	1.56342713584433e-21	4.76726158174552e-19	UP
ENSG00000178172	SPINK6	serine peptidase inhibitor Kazal type 6 [Source:HGNC Symbol;Acc:HGNC:29486]	protein_coding	GO:0110165|GO:0032502|GO:0008152|GO:0044092|GO:0003824|GO:0043086|GO:0044237|GO:0048869|GO:0044238|GO:0030234|GO:0005576|GO:0006807|GO:0019222|GO:0050790|GO:0005515|GO:0007275|GO:0004857|GO:0009892|GO:0140096|GO:0071704|GO:0016787|GO:0048856|GO:0008233|GO:0030414|GO:0060255|GO:0051336|GO:0030154|GO:0051171|GO:0010605|GO:0019538|GO:0080090|GO:0048731|GO:0043170|GO:0051346|GO:0044260|GO:0017171|GO:…	cellular anatomical entity|developmental process|metabolic process|negative regulation of molecular function|catalytic activity|negative regulation of catalytic activity|cellular metabolic process|cellular developmental process|primary metabolic process|enzyme regulator activity|extracellular region|nitrogen compound metabolic process|regulation of metabolic process|regulation of catalytic activi…	-	-	-	-	5:148202794-148215137	1407	936	1291	381	411	420	92.2853748837342	64.4060378027275	85.0325103098989	25.8955287168685	26.0623285125357	27.8585157899779	80.5746409987869	26.6054576731274	1.59860363405308	2.1102474428586e-21	6.37394267717016e-19	UP
ENSG00000090339	ICAM1	intercellular adhesion molecule 1 [Source:HGNC Symbol;Acc:HGNC:5344]	protein_coding	GO:0110165|GO:0032502|GO:0050896|GO:0051179|GO:0040011|GO:0016032|GO:0023052|GO:0002376|GO:0002682|GO:0007154|GO:0071840|GO:0048869|GO:0002684|GO:0001772|GO:0022406|GO:0050900|GO:0038023|GO:0005576|GO:0140272|GO:0032879|GO:0019058|GO:0065008|GO:0009986|GO:0048870|GO:0045321|GO:0023057|GO:0001775|GO:0005615|GO:0043226|GO:0016020|GO:0005515|GO:0001906|GO:0048583|GO:0048584|GO:0030054|GO:0023051|GO:…	cellular anatomical entity|developmental process|response to stimulus|localization|locomotion|viral process|signaling|immune system process|regulation of immune system process|cell communication|cellular component organization or biogenesis|cellular developmental process|positive regulation of immune system process|immunological synapse|membrane docking|leukocyte migration|signaling receptor acti…	K06490	intercellular adhesion molecule 1[-]	hsa05166|hsa05417|hsa05169|hsa05167|hsa05164|hsa04514|hsa05418|hsa04650|hsa04670|hsa04668|hsa04064|hsa04933|hsa05150|hsa05323|hsa05416|hsa05144|hsa05143	Human T-cell leukemia virus 1 infection - Homo sapiens (human) |Lipid and atherosclerosis - Homo sapiens (human) |Epstein-Barr virus infection - Homo sapiens (human) |Kaposi sarcoma-associated herpesvirus infection - Homo sapiens (human) |Influenza A - Homo sapiens (human) |Cell adhesion molecules - Homo sapiens (human) |Fluid shear stress and atherosclerosis - Homo sapiens (human) |Natural kille…	19:10271093-10286615	1774	1651	1685	677	797	682	22.6648749527735	22.1288347109273	21.6181882084377	8.96290802472526	9.84443397878115	8.81157091825929	22.1372992907128	9.20630430725523	1.26578519111728	2.91194747123881e-21	8.6325761283938e-19	UP
ENSG00000127129	EDN2	endothelin 2 [Source:HGNC Symbol;Acc:HGNC:3177]	protein_coding	GO:0110165|GO:0032502|GO:0050896|GO:0051179|GO:0040011|GO:0044093|GO:0023052|GO:0008152|GO:0002376|GO:0003824|GO:0002682|GO:0008283|GO:0044237|GO:0007154|GO:0071840|GO:0048869|GO:0002684|GO:0030545|GO:0044238|GO:0050900|GO:0038023|GO:0005576|GO:0044281|GO:0032879|GO:0065008|GO:0048870|GO:0045321|GO:0001775|GO:0005615|GO:0050790|GO:0005515|GO:0009605|GO:0007275|GO:0048646|GO:0048583|GO:0048584|GO:…	cellular anatomical entity|developmental process|response to stimulus|localization|locomotion|positive regulation of molecular function|signaling|metabolic process|immune system process|catalytic activity|regulation of immune system process|cell population proliferation|cellular metabolic process|cell communication|cellular component organization or biogenesis|cellular developmental process|posit…	K16367	endothelin-2[-]	hsa04080|hsa04024|hsa04270|hsa04924	Neuroactive ligand-receptor interaction - Homo sapiens (human) |cAMP signaling pathway - Homo sapiens (human) |Vascular smooth muscle contraction - Homo sapiens (human) |Renin secretion - Homo sapiens (human)	1:41478775-41484683	37	43	33	222	196	230	1.04202895337133	1.27043475113047	0.933284873508461	6.47868473619237	5.33657582010703	6.55046166811144	1.08191619267009	6.12190740813695	-2.50039	3.15504256732665e-21	9.26743099799057e-19	DOWN
ENSG00000124145	SDC4	syndecan 4 [Source:HGNC Symbol;Acc:HGNC:10661]	protein_coding	GO:0110165|GO:0032502|GO:0050896|GO:0051179|GO:0040011|GO:0044093|GO:0008152|GO:0002376|GO:0003824|GO:0002682|GO:0008283|GO:0044237|GO:0006950|GO:0071840|GO:0048869|GO:0099080|GO:0043034|GO:0044238|GO:0038023|GO:0005576|GO:0016192|GO:0006807|GO:0032879|GO:0009986|GO:0048870|GO:0019222|GO:0045321|GO:0001775|GO:0005615|GO:0050790|GO:0043226|GO:0016020|GO:0002683|GO:0005515|GO:0051050|GO:0007275|GO:…	cellular anatomical entity|developmental process|response to stimulus|localization|locomotion|positive regulation of molecular function|metabolic process|immune system process|catalytic activity|regulation of immune system process|cell population proliferation|cellular metabolic process|response to stress|cellular component organization or biogenesis|cellular developmental process|supramolecular …	K16338	syndecan 4[-]	hsa05205|hsa04514|hsa05418|hsa04512	Proteoglycans in cancer - Homo sapiens (human) |Cell adhesion molecules - Homo sapiens (human) |Fluid shear stress and atherosclerosis - Homo sapiens (human) |ECM-receptor interaction - Homo sapiens (human)	20:45325288-45348424	4363	3884	4406	1874	2004	1800	108.860679341677	101.666248787597	110.39517373109	48.4524717637892	48.341076559096	45.4179900921889	106.974033953455	47.403846138358	1.17418462764813	3.30163673305973e-21	9.60986393476122e-19	UP
ENSG00000138685	FGF2	fibroblast growth factor 2 [Source:HGNC Symbol;Acc:HGNC:3676]	protein_coding	GO:0110165|GO:0032502|GO:0050896|GO:0051179|GO:0040011|GO:0044093|GO:0023052|GO:0008152|GO:0003824|GO:0008283|GO:0051301|GO:0040008|GO:0044237|GO:0007154|GO:0006950|GO:0048869|GO:0051641|GO:0007267|GO:0030545|GO:0051094|GO:0044238|GO:0038023|GO:0005576|GO:0006807|GO:0007568|GO:0044281|GO:0032879|GO:0065008|GO:0048870|GO:0050793|GO:0019222|GO:0023057|GO:0035265|GO:0005615|GO:0050790|GO:0043226|GO:…	cellular anatomical entity|developmental process|response to stimulus|localization|locomotion|positive regulation of molecular function|signaling|metabolic process|catalytic activity|cell population proliferation|cell division|regulation of growth|cellular metabolic process|cell communication|response to stress|cellular developmental process|cellular localization|cell-cell signaling|signaling rec…	K18497	fibroblast growth factor 2[-]	hsa05200|hsa04151|hsa04010|hsa04020|hsa04014|hsa04810|hsa05207|hsa04015|hsa05205|hsa05167|hsa05226|hsa05224|hsa04550|hsa01521|hsa05218	Pathways in cancer - Homo sapiens (human) |PI3K-Akt signaling pathway - Homo sapiens (human) |MAPK signaling pathway - Homo sapiens (human) |Calcium signaling pathway - Homo sapiens (human) |Ras signaling pathway - Homo sapiens (human) |Regulation of actin cytoskeleton - Homo sapiens (human) |Chemical carcinogenesis - receptor activation - Homo sapiens (human) |Rap1 signaling pathway - Homo sapie…	4:122826708-122898236	2016	1696	1828	762	827	727	12.4572499066609	10.9943442110957	11.3429874105133	4.87918106619835	4.94049040969679	4.5429227871775	11.5981938427566	4.78753142102421	1.2765462948871	3.50000240147133e-21	1.0095457377289e-18	UP
ENSG00000184185	KCNJ12	potassium inwardly rectifying channel subfamily J member 12 [Source:HGNC Symbol;Acc:HGNC:6258]	protein_coding	GO:0110165|GO:0051179|GO:0071840|GO:0022857|GO:0032879|GO:0016020|GO:0005515|GO:0051239|GO:0055085|GO:0051234|GO:0031224|GO:0071944|GO:0005886|GO:0016021|GO:0022803|GO:0098739|GO:0044057|GO:0051049|GO:0044085|GO:0034220|GO:0015075|GO:0016043|GO:0003012|GO:0034765|GO:0008324|GO:0005244|GO:0043269|GO:0005216|GO:0008015|GO:0022890|GO:0015267|GO:0006936|GO:1903522|GO:0022607|GO:0003015|GO:0043933|GO:…	cellular anatomical entity|localization|cellular component organization or biogenesis|transmembrane transporter activity|regulation of localization|membrane|protein binding|regulation of multicellular organismal process|transmembrane transport|establishment of localization|intrinsic component of membrane|cell periphery|plasma membrane|integral component of membrane|passive transmembrane transport…	K05005	potassium inwardly-rectifying channel subfamily J member 12/18[-]	hsa04921|hsa04725	Oxytocin signaling pathway - Homo sapiens (human) |Cholinergic synapse - Homo sapiens (human)	17:21376357-21419870	1027	1013	1138	346	417	426	9.12343949646504	9.44081455584732	10.151971010315	3.18511099097635	3.58143813206615	3.82707834278364	9.57207502087579	3.53120915527538	1.43866942883016	4.39729858015566e-21	1.25703847000753e-18	UP
ENSG00000187678	SPRY4	sprouty RTK signaling antagonist 4 [Source:HGNC Symbol;Acc:HGNC:15533]	protein_coding	GO:0110165|GO:0032502|GO:0050896|GO:0023052|GO:0008152|GO:0044092|GO:0003824|GO:0043086|GO:0044237|GO:0007154|GO:0048869|GO:0044238|GO:0030234|GO:0031256|GO:0006807|GO:0005829|GO:0050793|GO:0019222|GO:0051093|GO:0023057|GO:0050790|GO:0016020|GO:0031252|GO:0005515|GO:0007275|GO:0004857|GO:0048583|GO:0030054|GO:0009892|GO:0023051|GO:0007155|GO:0140096|GO:0071704|GO:0009653|GO:0051716|GO:0042995|GO:…	cellular anatomical entity|developmental process|response to stimulus|signaling|metabolic process|negative regulation of molecular function|catalytic activity|negative regulation of catalytic activity|cellular metabolic process|cell communication|cellular developmental process|primary metabolic process|enzyme regulator activity|leading edge membrane|nitrogen compound metabolic process|cytosol|reg…	-	-	-	-	5:142310427-142326455	299	237	331	69	55	45	1.15587436034234	0.96116731253969	1.28495012074672	0.276407069649323	0.205557676145351	0.175922438875342	1.13399726454292	0.219295728223339	2.37046754579515	5.89465856442456e-21	1.65552002857176e-18	UP
ENSG00000227630	LINC01132	long intergenic non-protein coding RNA 1132 [Source:HGNC Symbol;Acc:HGNC:49444]	lncRNA	-	-	-	-	-	-	1:234724042-234736720	7	19	9	108	139	124	0.075436571675982	0.214804263278395	0.0973903378650921	1.20601457672138	1.44816751328764	1.35133445106316	0.129210390939823	1.33517218035739	-3.36923	1.00420141846503e-20	2.79578407086912e-18	DOWN
ENSG00000074527	NTN4	netrin 4 [Source:HGNC Symbol;Acc:HGNC:13658]	protein_coding	GO:0110165|GO:0032502|GO:0032991|GO:0051179|GO:0040011|GO:0023052|GO:0021700|GO:0007154|GO:0071840|GO:0048869|GO:0043256|GO:0005576|GO:0048870|GO:0050793|GO:0050840|GO:0016020|GO:0005515|GO:0007275|GO:0007155|GO:0051239|GO:0009653|GO:0001763|GO:0071944|GO:0048856|GO:0035426|GO:0005886|GO:0022603|GO:0009887|GO:0048513|GO:0031012|GO:0000902|GO:0031589|GO:0043236|GO:0048469|GO:0030154|GO:0048468|GO:…	cellular anatomical entity|developmental process|protein-containing complex|localization|locomotion|signaling|developmental maturation|cell communication|cellular component organization or biogenesis|cellular developmental process|laminin complex|extracellular region|cell motility|regulation of developmental process|extracellular matrix binding|membrane|protein binding|multicellular organism deve…	K06845	netrin 4[-]	hsa04360	Axon guidance - Homo sapiens (human)	12:95657807-95791189	836	576	806	231	219	185	9.77833066518034	7.06793743501928	9.46701758737731	2.79981835546867	2.47648118995018	2.18826459096615	8.77109522919231	2.48818804546167	1.81766147873116	1.17781358707469e-20	3.2508670359802e-18	UP
ENSG00000168646	AXIN2	axin 2 [Source:HGNC Symbol;Acc:HGNC:904]	protein_coding	GO:0110165|GO:0032502|GO:0050896|GO:0032991|GO:0110148|GO:0051179|GO:0044093|GO:0023052|GO:0008152|GO:0060090|GO:0003824|GO:0008283|GO:0044237|GO:0007154|GO:0006950|GO:0071840|GO:0048869|GO:0007267|GO:0051094|GO:0044238|GO:0006807|GO:0065008|GO:0005829|GO:0050793|GO:0033036|GO:0019222|GO:0051093|GO:0023057|GO:0050790|GO:0043226|GO:0016020|GO:0005515|GO:0007275|GO:0007389|GO:0048646|GO:0048583|GO:…	cellular anatomical entity|developmental process|response to stimulus|protein-containing complex|biomineralization|localization|positive regulation of molecular function|signaling|metabolic process|molecular adaptor activity|catalytic activity|cell population proliferation|cellular metabolic process|cell communication|response to stress|cellular component organization or biogenesis|cellular devel…	K04385	axin 2[-]	hsa05200|hsa05022|hsa05010|hsa05165|hsa04310|hsa05225|hsa04390|hsa04934|hsa05226|hsa05224|hsa04550|hsa05210|hsa05217|hsa05213	Pathways in cancer - Homo sapiens (human) |Pathways of neurodegeneration - multiple diseases - Homo sapiens (human) |Alzheimer disease - Homo sapiens (human) |Human papillomavirus infection - Homo sapiens (human) |Wnt signaling pathway - Homo sapiens (human) |Hepatocellular carcinoma - Homo sapiens (human) |Hippo signaling pathway - Homo sapiens (human) |Cushing syndrome - Homo sapiens (human) |G…	17:65528563-65561648	93	113	123	408	529	434	0.583457913402307	0.743730007946425	0.774910681290107	2.65244924863918	3.20858970627236	2.75349968171954	0.700699534212946	2.87151287887703	-2.03494	1.36156787679619e-20	3.72592467618662e-18	DOWN
ENSG00000133401	PDZD2	PDZ domain containing 2 [Source:HGNC Symbol;Acc:HGNC:18486]	protein_coding	GO:0110165|GO:0005576|GO:0005829|GO:0043226|GO:0016020|GO:0005515|GO:0030054|GO:0034451|GO:0007155|GO:0005815|GO:0005737|GO:0071944|GO:0012505|GO:0005886|GO:0005813|GO:0005783|GO:0070161|GO:0043229|GO:0043227|GO:0043228|GO:0043232|GO:0043231|GO:0005911|GO:0005856|GO:0005634|GO:0015630	cellular anatomical entity|extracellular region|cytosol|organelle|membrane|protein binding|cell junction|centriolar satellite|cell adhesion|microtubule organizing center|cytoplasm|cell periphery|endomembrane system|plasma membrane|centrosome|endoplasmic reticulum|anchoring junction|intracellular organelle|membrane-bounded organelle|non-membrane-bounded organelle|intracellular non-membrane-bounded…	-	-	-	-	5:31639131-32110932	308	355	351	73	92	51	0.908416787137277	1.09843581274994	1.03958946027658	0.223109426240593	0.262335784525587	0.152114688716749	1.01548068672127	0.21251996649431	2.25649250590652	1.84527839347722e-20	5.00680324779323e-18	UP
ENSG00000269378	ITGB1P1	integrin subunit beta 1 pseudogene 1 [Source:HGNC Symbol;Acc:HGNC:3781]	processed_pseudogene	-	-	-	-	-	-	19:14621634-14622242	5461	4998	5052	2149	2639	2267	584.628726285118	561.327000035989	543.114095724943	238.399268576441	273.136671688035	245.430841067405	563.02327401535	252.32226044396	1.15792707128069	2.00260598484762e-20	5.38801981654339e-18	UP
ENSG00000172985	SH3RF3	SH3 domain containing ring finger 3 [Source:HGNC Symbol;Acc:HGNC:24699]	protein_coding	GO:0050896|GO:0023052|GO:0008152|GO:0003824|GO:0044237|GO:0007154|GO:0006950|GO:0044238|GO:0006807|GO:0019222|GO:0043167|GO:0005515|GO:0048583|GO:0048584|GO:0023051|GO:0140096|GO:0009056|GO:0071704|GO:0008219|GO:0051716|GO:0007165|GO:0016740|GO:0043169|GO:0044248|GO:0019787|GO:0009967|GO:0009966|GO:0060255|GO:0051173|GO:0035556|GO:0010604|GO:0051171|GO:0019538|GO:0080090|GO:0010646|GO:0043170|GO:…	response to stimulus|signaling|metabolic process|catalytic activity|cellular metabolic process|cell communication|response to stress|primary metabolic process|nitrogen compound metabolic process|regulation of metabolic process|ion binding|protein binding|regulation of response to stimulus|positive regulation of response to stimulus|regulation of signaling|catalytic activity, acting on a protein|c…	-	-	-	-	2:109129205-109504634	1428	1316	1491	556	518	613	15.6524607280348	15.1328898401231	16.4116326692417	6.31523181150359	5.4893024408026	6.79492136180627	15.7323277457999	6.19981853803749	1.3434342517305	3.15465765020859e-20	8.41688949889403e-18	UP
ENSG00000235385	LINC02154	long intergenic non-protein coding RNA 2154 [Source:HGNC Symbol;Acc:HGNC:53015]	lncRNA	-	-	-	-	-	-	X:13266041-13303452	45	74	94	4	2	0	0.759673395293219	1.31055607708899	1.5935315957697	0.069971164529384	0.0326502524348555	0	1.22125368938397	0.0342071389880798	5.15792166510408	5.26825250161167e-20	1.3939970276372e-17	UP
ENSG00000079337	RAPGEF3	Rap guanine nucleotide exchange factor 3 [Source:HGNC Symbol;Acc:HGNC:16629]	protein_coding	GO:0110165|GO:0032502|GO:0050896|GO:0051179|GO:0044093|GO:0023052|GO:0008152|GO:0002376|GO:0003824|GO:0007610|GO:0044237|GO:0007154|GO:0071840|GO:0048869|GO:0051641|GO:0051094|GO:0008047|GO:0044238|GO:0030234|GO:0005576|GO:0006807|GO:0032879|GO:0050793|GO:0033036|GO:0019222|GO:0051093|GO:0005615|GO:0050790|GO:0043226|GO:0016020|GO:0043167|GO:0007611|GO:0097159|GO:0031252|GO:0005515|GO:0051050|GO:…	cellular anatomical entity|developmental process|response to stimulus|localization|positive regulation of molecular function|signaling|metabolic process|immune system process|catalytic activity|behavior|cellular metabolic process|cell communication|cellular component organization or biogenesis|cellular developmental process|cellular localization|positive regulation of developmental process|enzyme…	K08014	Rap guanine nucleotide exchange factor 3[-]	hsa04024|hsa04015|hsa04261|hsa04072|hsa04670|hsa04726|hsa04720	cAMP signaling pathway - Homo sapiens (human) |Rap1 signaling pathway - Homo sapiens (human) |Adrenergic signaling in cardiomyocytes - Homo sapiens (human) |Phospholipase D signaling pathway - Homo sapiens (human) |Leukocyte transendothelial migration - Homo sapiens (human) |Serotonergic synapse - Homo sapiens (human) |Long-term potentiation - Homo sapiens (human)	12:47734363-47771040	425	394	386	74	128	91	1.24723617314086	1.21301756903578	1.13753884865867	0.225036412554932	0.363164126339779	0.270065179249264	1.1992641969451	0.286088572714658	2.06761574022416	5.39390615691844e-20	1.4155466674267e-17	UP
ENSG00000173391	OLR1	oxidized low density lipoprotein receptor 1 [Source:HGNC Symbol;Acc:HGNC:8133]	protein_coding	GO:0038024|GO:0110165|GO:0050896|GO:0032991|GO:0051179|GO:0008152|GO:0002376|GO:0030246|GO:0006950|GO:0005654|GO:0044238|GO:0005576|GO:0043235|GO:0016192|GO:0006807|GO:0043226|GO:0016020|GO:0005515|GO:0007155|GO:0071704|GO:0008219|GO:0051234|GO:0005737|GO:0031224|GO:0071944|GO:0030228|GO:0012505|GO:0005886|GO:0098857|GO:0042802|GO:0016021|GO:0031090|GO:0006897|GO:0006952|GO:0030141|GO:0031410|GO:…	cargo receptor activity|cellular anatomical entity|response to stimulus|protein-containing complex|localization|metabolic process|immune system process|carbohydrate binding|response to stress|nucleoplasm|primary metabolic process|extracellular region|receptor complex|vesicle-mediated transport|nitrogen compound metabolic process|organelle|membrane|protein binding|cell adhesion|organic substance m…	K08763	oxidised low-density lipoprotein receptor 1[-]	hsa05417|hsa04145|hsa03320	Lipid and atherosclerosis - Homo sapiens (human) |Phagosome - Homo sapiens (human) |PPAR signaling pathway - Homo sapiens (human)	12:10158301-10172138	1346	1234	1094	496	486	423	13.9138545632906	13.3822574357577	11.3563656835122	5.31305310516641	4.85703312573329	4.42193536173515	12.8841592275202	4.86400719754495	1.40538112660504	7.94240023139752e-20	2.05074055006979e-17	UP
ENSG00000198758	EPS8L3	EPS8 like 3 [Source:HGNC Symbol;Acc:HGNC:21297]	protein_coding	GO:0110165|GO:0050896|GO:0023052|GO:0007154|GO:0071840|GO:0031256|GO:0016020|GO:0031252|GO:0005515|GO:0048583|GO:0023051|GO:0051239|GO:0051716|GO:0042995|GO:0005737|GO:0071944|GO:0007165|GO:0005886|GO:0044087|GO:0009966|GO:0042634|GO:0035556|GO:0042633|GO:0044085|GO:0032587|GO:0001726|GO:0051128|GO:0044089|GO:0051130|GO:0010646|GO:0098590|GO:0120025|GO:0016043|GO:0008092|GO:1902531|GO:0007264|GO:…	cellular anatomical entity|response to stimulus|signaling|cell communication|cellular component organization or biogenesis|leading edge membrane|membrane|cell leading edge|protein binding|regulation of response to stimulus|regulation of signaling|regulation of multicellular organismal process|cellular response to stimulus|cell projection|cytoplasm|cell periphery|signal transduction|plasma membran…	-	-	-	-	1:109750080-109764027	387	383	394	970	1102	1135	4.15874920529332	4.31779559616836	4.25174987175486	10.8014884115112	11.4489476435912	12.3343575644353	4.24276489107218	11.5282645398459	-1.4421	1.03457083186569e-19	2.6499083459075e-17	DOWN
ENSG00000188761	BCL2L15	BCL2 like 15 [Source:HGNC Symbol;Acc:HGNC:33624]	protein_coding	GO:0110165|GO:0005829|GO:0043226|GO:0005515|GO:0008219|GO:0005737|GO:0010941|GO:0043229|GO:0043227|GO:0012501|GO:0043067|GO:0043231|GO:0006915|GO:0005634|GO:0042981	cellular anatomical entity|cytosol|organelle|protein binding|cell death|cytoplasm|regulation of cell death|intracellular organelle|membrane-bounded organelle|programmed cell death|regulation of programmed cell death|intracellular membrane-bounded organelle|apoptotic process|nucleus|regulation of apoptotic process	-	-	-	-	1:113876816-113887581	121	98	90	362	465	482	0.501863568966719	0.426422039240934	0.374853191538565	1.55585697385973	1.86460144218263	2.02170312422572	0.434379599915406	1.81405384675603	-2.06219	1.13144761627107e-19	2.87504431191674e-17	DOWN
ENSG00000138356	AOX1	aldehyde oxidase 1 [Source:HGNC Symbol;Acc:HGNC:553]	protein_coding	GO:0110165|GO:0050896|GO:0008152|GO:0003824|GO:0044237|GO:0044238|GO:0005576|GO:0005829|GO:0005615|GO:0043226|GO:0043167|GO:0097159|GO:0005515|GO:0036094|GO:0016491|GO:0071704|GO:0051716|GO:1901363|GO:0005737|GO:0042221|GO:0043169|GO:0046983|GO:0042802|GO:0043546|GO:0000166|GO:0006805|GO:0009410|GO:0006629|GO:0043227|GO:0051536|GO:0070062|GO:0046872|GO:0065010|GO:0051287|GO:0031982|GO:0050660|GO:…	cellular anatomical entity|response to stimulus|metabolic process|catalytic activity|cellular metabolic process|primary metabolic process|extracellular region|cytosol|extracellular space|organelle|ion binding|organic cyclic compound binding|protein binding|small molecule binding|oxidoreductase activity|organic substance metabolic process|cellular response to stimulus|heterocyclic compound binding…	K00157	aldehyde oxidase[1.2.3.1]	hsa01100|hsa04630|hsa00982|hsa00830|hsa00280|hsa00380|hsa00760|hsa00350|hsa00750	Metabolic pathways - Homo sapiens (human) |JAK-STAT signaling pathway - Homo sapiens (human) |Drug metabolism - cytochrome P450 - Homo sapiens (human) |Retinol metabolism - Homo sapiens (human) |Valine, leucine and isoleucine degradation - Homo sapiens (human) |Tryptophan metabolism - Homo sapiens (human) |Nicotinate and nicotinamide metabolism - Homo sapiens (human) |Tyrosine metabolism - Homo s…	2:200586014-200677064	243	234	253	58	66	62	2.15900207796454	2.18110082396392	2.25729139976608	0.533990560369946	0.566924152741491	0.55707096136087	2.19913143389818	0.552661891490769	1.99246479046216	1.42847816586641e-19	3.60122719972794e-17	UP
ENSG00000139211	AMIGO2	adhesion molecule with Ig like domain 2 [Source:HGNC Symbol;Acc:HGNC:24073]	protein_coding	GO:0110165|GO:0032502|GO:0071840|GO:0051094|GO:0065008|GO:0050793|GO:0043226|GO:0016020|GO:0005515|GO:0007275|GO:0007155|GO:0051239|GO:0008219|GO:0031224|GO:0071944|GO:0048856|GO:0005886|GO:0060548|GO:0016021|GO:2000026|GO:0044087|GO:0048513|GO:0044085|GO:0050803|GO:0051128|GO:0044089|GO:0051130|GO:0048731|GO:0098609|GO:0010941|GO:0043229|GO:0016043|GO:0043227|GO:0012501|GO:0060322|GO:0043067|GO:…	cellular anatomical entity|developmental process|cellular component organization or biogenesis|positive regulation of developmental process|regulation of biological quality|regulation of developmental process|organelle|membrane|protein binding|multicellular organism development|cell adhesion|regulation of multicellular organismal process|cell death|intrinsic component of membrane|cell periphery|a…	-	-	-	-	12:47075707-47079959	205	216	270	37	59	48	1.33054154844411	1.47075808359221	1.75978290151349	0.248850619279262	0.370219496571523	0.315053615018237	1.5203608445166	0.311374576956341	2.28769071403077	2.29328086264245e-19	5.69178088211034e-17	UP
ENSG00000135480	KRT7	keratin 7 [Source:HGNC Symbol;Acc:HGNC:6445]	protein_coding	GO:0110165|GO:0032502|GO:0005198|GO:0071840|GO:0048869|GO:0030280|GO:0099080|GO:0005576|GO:0031424|GO:0005829|GO:0005615|GO:0043226|GO:0005515|GO:0007275|GO:0005737|GO:0048856|GO:0045103|GO:0045104|GO:0048513|GO:0030154|GO:0009888|GO:0048731|GO:0043229|GO:0016043|GO:0043227|GO:0043228|GO:0070062|GO:0099512|GO:0060429|GO:0065010|GO:0030855|GO:0043588|GO:0043232|GO:0043231|GO:0045109|GO:0006996|GO:…	cellular anatomical entity|developmental process|structural molecule activity|cellular component organization or biogenesis|cellular developmental process|structural constituent of skin epidermis|supramolecular complex|extracellular region|keratinization|cytosol|extracellular space|organelle|protein binding|multicellular organism development|cytoplasm|anatomical structure development|intermediate…	-	-	-	-	12:52232520-52252186	9297	8467	9390	4185	4787	4194	90.4271555984438	86.3967374330765	91.7152141923419	42.1805229845711	45.0144739485565	41.2528636999995	89.5130357412874	42.8159535443757	1.0639493409187	2.43183114243171e-19	5.98922597594122e-17	UP
ENSG00000116701	NCF2	neutrophil cytosolic factor 2 [Source:HGNC Symbol;Acc:HGNC:7661]	protein_coding	GO:0110165|GO:0050896|GO:0032991|GO:0051179|GO:0008152|GO:0002376|GO:0003824|GO:1902494|GO:0044237|GO:0006950|GO:0008047|GO:0030234|GO:0016192|GO:0005829|GO:0050790|GO:0043226|GO:0016020|GO:0005515|GO:0009605|GO:0045730|GO:0098796|GO:0016491|GO:0006955|GO:0051234|GO:0051707|GO:0005737|GO:0031224|GO:0071944|GO:0012505|GO:0072593|GO:0098542|GO:0005886|GO:0016021|GO:0098797|GO:0043207|GO:0006952|GO:…	cellular anatomical entity|response to stimulus|protein-containing complex|localization|metabolic process|immune system process|catalytic activity|catalytic complex|cellular metabolic process|response to stress|enzyme activator activity|enzyme regulator activity|vesicle-mediated transport|cytosol|regulation of catalytic activity|organelle|membrane|protein binding|response to external stimulus|res…	K08010	neutrophil cytosolic factor 2[-]	hsa05020|hsa05208|hsa05417|hsa05415|hsa04613|hsa04145|hsa05418|hsa04380|hsa04670|hsa05140	Prion disease - Homo sapiens (human) |Chemical carcinogenesis - reactive oxygen species - Homo sapiens (human) |Lipid and atherosclerosis - Homo sapiens (human) |Diabetic cardiomyopathy - Homo sapiens (human) |Neutrophil extracellular trap formation - Homo sapiens (human) |Phagosome - Homo sapiens (human) |Fluid shear stress and atherosclerosis - Homo sapiens (human) |Osteoclast differentiation -…	1:183554461-183590905	207	187	216	47	34	48	1.59542461496926	1.51202385770149	1.67178335460012	0.37537674595452	0.253350556077579	0.374123840035251	1.59307727575696	0.33428371402245	2.25267127461244	2.85651337017432e-19	6.98144950937949e-17	UP
ENSG00000072310	SREBF1	sterol regulatory element binding transcription factor 1 [Source:HGNC Symbol;Acc:HGNC:11289]	protein_coding	GO:0110165|GO:0032502|GO:0050896|GO:0032991|GO:0051179|GO:0023052|GO:0008152|GO:0048511|GO:0007623|GO:0044237|GO:0007154|GO:0003700|GO:0006950|GO:0071840|GO:0048869|GO:0051641|GO:0007267|GO:0005654|GO:0044238|GO:0038023|GO:0006807|GO:0007568|GO:0044281|GO:0032879|GO:0065008|GO:0005829|GO:0033036|GO:0019222|GO:0023057|GO:0043226|GO:1904950|GO:0016020|GO:0000785|GO:0097159|GO:0005515|GO:0009605|GO:…	cellular anatomical entity|developmental process|response to stimulus|protein-containing complex|localization|signaling|metabolic process|rhythmic process|circadian rhythm|cellular metabolic process|cell communication|DNA-binding transcription factor activity|response to stress|cellular component organization or biogenesis|cellular developmental process|cellular localization|cell-cell signaling|n…	K07197	sterol regulatory element-binding transcription factor 1[-]	hsa04932|hsa04936|hsa04910|hsa04152|hsa04931	Non-alcoholic fatty liver disease - Homo sapiens (human) |Alcoholic liver disease - Homo sapiens (human) |Insulin signaling pathway - Homo sapiens (human) |AMPK signaling pathway - Homo sapiens (human) |Insulin resistance - Homo sapiens (human)	17:17810399-17837002	1961	2026	2133	4380	5106	4640	7.31452694794237	7.92792928947462	7.98949509404055	16.9294682385863	18.4129015857105	17.5023462299242	7.74398377715251	17.614905351407	-1.18565	4.25483887055191e-19	1.03202406150349e-16	DOWN
ENSG00000187957	DNER	delta/notch like EGF repeat containing [Source:HGNC Symbol;Acc:HGNC:24456]	protein_coding	GO:0110165|GO:0032502|GO:0050896|GO:0051179|GO:0040011|GO:0023052|GO:0008152|GO:0044237|GO:0007154|GO:0071840|GO:0048869|GO:0044238|GO:0038023|GO:0016192|GO:0006807|GO:0048870|GO:0036477|GO:0043226|GO:0016020|GO:0043167|GO:0005515|GO:0007275|GO:0071704|GO:0051716|GO:0042995|GO:0051234|GO:0005737|GO:0031224|GO:0071944|GO:0007165|GO:0048856|GO:0012505|GO:0044297|GO:0043169|GO:0005886|GO:0097447|GO:…	cellular anatomical entity|developmental process|response to stimulus|localization|locomotion|signaling|metabolic process|cellular metabolic process|cell communication|cellular component organization or biogenesis|cellular developmental process|primary metabolic process|signaling receptor activity|vesicle-mediated transport|nitrogen compound metabolic process|cell motility|somatodendritic compart…	-	-	-	-	2:229357629-229714555	1411	1259	1386	603	576	548	23.395848566185	21.9002546285928	23.0778083430443	10.3607097428415	9.23350589166697	9.1888667126989	22.7913038459407	9.59436078240246	1.24822486454334	9.69540884252772e-19	2.33396920985872e-16	UP
ENSG00000070404	FSTL3	follistatin like 3 [Source:HGNC Symbol;Acc:HGNC:3973]	protein_coding	GO:0110165|GO:0032502|GO:0050896|GO:0023052|GO:0008152|GO:0002376|GO:0002682|GO:0044237|GO:0007154|GO:0048869|GO:0005654|GO:0044238|GO:0005576|GO:0006807|GO:0050793|GO:0002520|GO:0019222|GO:0051093|GO:0023057|GO:0005615|GO:0043226|GO:0002683|GO:0005515|GO:0007275|GO:0048583|GO:0001503|GO:0023051|GO:0007155|GO:0071704|GO:0051239|GO:0051716|GO:0009058|GO:0005737|GO:0042221|GO:0007165|GO:0048856|GO:…	cellular anatomical entity|developmental process|response to stimulus|signaling|metabolic process|immune system process|regulation of immune system process|cellular metabolic process|cell communication|cellular developmental process|nucleoplasm|primary metabolic process|extracellular region|nitrogen compound metabolic process|regulation of developmental process|immune system development|regulatio…	-	-	-	-	19:676392-683392	3574	3456	3415	1523	1642	1726	37.299952874758	37.8389674672174	35.7902066848682	16.4707820464737	16.5675986562951	18.2164710855645	36.9763756756145	17.0849505961111	1.11387774661613	1.0500594991485e-18	2.50893693912221e-16	UP
ENSG00000023445	BIRC3	baculoviral IAP repeat containing 3 [Source:HGNC Symbol;Acc:HGNC:591]	protein_coding	GO:0022414|GO:0000003|GO:0110165|GO:0032502|GO:0050896|GO:0032991|GO:0023052|GO:0008152|GO:0044092|GO:0002376|GO:0003824|GO:0002682|GO:0043086|GO:0044237|GO:0007154|GO:0006950|GO:0005654|GO:0048609|GO:0044238|GO:0030234|GO:0006807|GO:0003006|GO:0005829|GO:0019222|GO:0050790|GO:0043226|GO:0016020|GO:0043167|GO:0005515|GO:0009605|GO:0004857|GO:0048583|GO:0048584|GO:0009892|GO:0023051|GO:0140096|GO:…	reproductive process|reproduction|cellular anatomical entity|developmental process|response to stimulus|protein-containing complex|signaling|metabolic process|negative regulation of molecular function|immune system process|catalytic activity|regulation of immune system process|negative regulation of catalytic activity|cellular metabolic process|cell communication|response to stress|nucleoplasm|mu…	K16060	baculoviral IAP repeat-containing protein 2/3[-]	hsa05200|hsa05168|hsa05132|hsa04510|hsa05202|hsa04621|hsa04217|hsa04390|hsa04120|hsa04210|hsa04668|hsa05145|hsa04064|hsa05222|hsa01524|hsa04215	Pathways in cancer - Homo sapiens (human) |Herpes simplex virus 1 infection - Homo sapiens (human) |Salmonella infection - Homo sapiens (human) |Focal adhesion - Homo sapiens (human) |Transcriptional misregulation in cancer - Homo sapiens (human) |NOD-like receptor signaling pathway - Homo sapiens (human) |Necroptosis - Homo sapiens (human) |Hippo signaling pathway - Homo sapiens (human) |Ubiquit…	11:102317450-102339403	1757	1941	1894	816	878	809	8.06750454510119	9.34985393684511	8.73307762044298	3.88255747052898	3.89757869469911	3.75651816719733	8.71681203412976	3.84555144414181	1.18061010768553	1.16047754796734e-18	2.75222293727929e-16	UP
ENSG00000115290	GRB14	growth factor receptor bound protein 14 [Source:HGNC Symbol;Acc:HGNC:4565]	protein_coding	GO:0110165|GO:0050896|GO:0023052|GO:0060090|GO:0007154|GO:0005829|GO:0023057|GO:0043226|GO:0016020|GO:0005515|GO:0048583|GO:0030674|GO:0023051|GO:0051716|GO:0005737|GO:0042221|GO:0071944|GO:0007165|GO:0012505|GO:1901698|GO:1900076|GO:0005886|GO:0005102|GO:0005768|GO:0031090|GO:0009966|GO:0010033|GO:0031410|GO:0071495|GO:0019899|GO:0009968|GO:0007166|GO:1900077|GO:0009725|GO:0010646|GO:0043229|GO:…	cellular anatomical entity|response to stimulus|signaling|molecular adaptor activity|cell communication|cytosol|negative regulation of signaling|organelle|membrane|protein binding|regulation of response to stimulus|protein-macromolecule adaptor activity|regulation of signaling|cellular response to stimulus|cytoplasm|response to chemical|cell periphery|signal transduction|endomembrane system|respo…	-	-	-	-	2:164492417-164621482	63	54	69	256	298	241	0.784451655397601	0.7053969995589	0.862770808026393	3.30313332158234	3.58735373762247	3.03467172032922	0.784206487660965	3.30838625984468	-2.07682	1.25854050912627e-18	2.96284496181587e-16	DOWN
ENSG00000170485	NPAS2	neuronal PAS domain protein 2 [Source:HGNC Symbol;Acc:HGNC:7895]	protein_coding	GO:0110165|GO:0032502|GO:0050896|GO:0032991|GO:0008152|GO:0048511|GO:0007610|GO:0048520|GO:0007623|GO:0002209|GO:0044237|GO:0003700|GO:0006950|GO:0005654|GO:0033555|GO:0044238|GO:0006807|GO:0005829|GO:0019222|GO:0043226|GO:0000785|GO:0043167|GO:0005667|GO:0097159|GO:0005515|GO:0007275|GO:0048583|GO:0048584|GO:0032922|GO:0051775|GO:0071704|GO:0051239|GO:0050795|GO:0008219|GO:0051716|GO:1901363|GO:…	cellular anatomical entity|developmental process|response to stimulus|protein-containing complex|metabolic process|rhythmic process|behavior|positive regulation of behavior|circadian rhythm|behavioral defense response|cellular metabolic process|DNA-binding transcription factor activity|response to stress|nucleoplasm|multicellular organismal response to stress|primary metabolic process|nitrogen co…	K09026	neuronal PAS domain-containing protein 2[-]	hsa04710	Circadian rhythm - Homo sapiens (human)	2:100820139-100996829	2828	2774	2869	1226	1475	1196	11.5184674071433	11.8531426824558	11.7345284815195	5.17447593330689	5.80818197172084	4.92624663578178	11.7020461903729	5.30296818026984	1.14188882096946	1.27907930945462e-18	2.98921768254076e-16	UP
ENSG00000198517	MAFK	MAF bZIP transcription factor K [Source:HGNC Symbol;Acc:HGNC:6782]	protein_coding	GO:0110165|GO:0008152|GO:0044237|GO:0003700|GO:0005654|GO:0044238|GO:0006807|GO:0019222|GO:0043226|GO:0000785|GO:0097159|GO:0005515|GO:0009892|GO:0071704|GO:1901363|GO:0009058|GO:1901360|GO:0003676|GO:0006139|GO:0044249|GO:0046483|GO:0060255|GO:0009889|GO:0009890|GO:0051171|GO:0010605|GO:0080090|GO:0043170|GO:0001217|GO:0043229|GO:1901576|GO:0044260|GO:0000981|GO:0034641|GO:0043227|GO:0006725|GO:…	cellular anatomical entity|metabolic process|cellular metabolic process|DNA-binding transcription factor activity|nucleoplasm|primary metabolic process|nitrogen compound metabolic process|regulation of metabolic process|organelle|chromatin|organic cyclic compound binding|protein binding|negative regulation of metabolic process|organic substance metabolic process|heterocyclic compound binding|bios…	-	-	-	-	7:1530702-1543043	8201	8039	8642	4078	4252	3940	80.7060666796134	82.9952276061207	85.4030434658289	41.5859973510472	40.4543599607273	39.2107524921934	83.034779250521	40.4170366013226	1.03875219175285	1.51778825792304e-18	3.52137874303782e-16	UP
ENSG00000120738	EGR1	early growth response 1 [Source:HGNC Symbol;Acc:HGNC:3238]	protein_coding	GO:0022414|GO:0000003|GO:0110165|GO:0032502|GO:0050896|GO:0044093|GO:0023052|GO:0008152|GO:0048511|GO:0002376|GO:0003824|GO:0007610|GO:0008283|GO:0007623|GO:0044237|GO:0007154|GO:0003700|GO:0006950|GO:0048869|GO:0007267|GO:0005654|GO:0048609|GO:0044238|GO:0006807|GO:0044281|GO:0042698|GO:0065008|GO:0002520|GO:0019222|GO:0045321|GO:0023057|GO:0001775|GO:0050790|GO:0043226|GO:0000785|GO:0043167|GO:…	reproductive process|reproduction|cellular anatomical entity|developmental process|response to stimulus|positive regulation of molecular function|signaling|metabolic process|rhythmic process|immune system process|catalytic activity|behavior|cell population proliferation|circadian rhythm|cellular metabolic process|cell communication|DNA-binding transcription factor activity|response to stress|cell…	K09203	early growth response protein 1[-]	hsa05020|hsa05166|hsa04371|hsa04928|hsa04933|hsa04912	Prion disease - Homo sapiens (human) |Human T-cell leukemia virus 1 infection - Homo sapiens (human) |Apelin signaling pathway - Homo sapiens (human) |Parathyroid hormone synthesis, secretion and action - Homo sapiens (human) |AGE-RAGE signaling pathway in diabetic complications - Homo sapiens (human) |GnRH signaling pathway - Homo sapiens (human)	5:138465479-138469303	106	102	104	352	384	387	2.20300942186177	2.22394319758805	2.17051513969185	7.5807804745719	7.71568274700553	8.13376743478613	2.19915591971389	7.81007688545452	-1.82839	1.79786709695543e-18	4.14117344195842e-16	DOWN
ENSG00000124225	PMEPA1	prostate transmembrane protein, androgen induced 1 [Source:HGNC Symbol;Acc:HGNC:14107]	protein_coding	GO:0110165|GO:0050896|GO:0023052|GO:0008152|GO:0044237|GO:0007154|GO:0071840|GO:0044238|GO:0006807|GO:0019222|GO:0023057|GO:0043226|GO:0016020|GO:0005515|GO:0048583|GO:0009892|GO:0023051|GO:0071704|GO:0051716|GO:0005737|GO:0042221|GO:0031224|GO:0071944|GO:0007165|GO:0012505|GO:0005886|GO:0005768|GO:0016021|GO:0005794|GO:0090287|GO:0031090|GO:0009755|GO:0044087|GO:0009966|GO:0046332|GO:0010033|GO:…	cellular anatomical entity|response to stimulus|signaling|metabolic process|cellular metabolic process|cell communication|cellular component organization or biogenesis|primary metabolic process|nitrogen compound metabolic process|regulation of metabolic process|negative regulation of signaling|organelle|membrane|protein binding|regulation of response to stimulus|negative regulation of metabolic p…	-	-	-	-	20:57648392-57711536	1297	1335	1382	534	648	555	5.34412402074773	5.77071317461205	5.71826505669603	2.28001677805832	2.58133441879698	2.31259309171055	5.6110340840186	2.39131476285528	1.23046263549907	2.4238921241363e-18	5.543268152748e-16	UP
ENSG00000166825	ANPEP	alanyl aminopeptidase, membrane [Source:HGNC Symbol;Acc:HGNC:500]	protein_coding	GO:0110165|GO:0032502|GO:0050896|GO:0016032|GO:0023052|GO:0008152|GO:0003824|GO:0044237|GO:0007154|GO:0048869|GO:0044238|GO:0038023|GO:0005576|GO:0140272|GO:0006807|GO:0019058|GO:0065008|GO:0009986|GO:0005615|GO:0033218|GO:0043226|GO:0016020|GO:0043167|GO:0007275|GO:0048646|GO:0140096|GO:0009056|GO:0071704|GO:0009653|GO:0016787|GO:0051716|GO:0005737|GO:0031224|GO:0071944|GO:0007165|GO:0048856|GO:…	cellular anatomical entity|developmental process|response to stimulus|viral process|signaling|metabolic process|catalytic activity|cellular metabolic process|cell communication|cellular developmental process|primary metabolic process|signaling receptor activity|extracellular region|exogenous protein binding|nitrogen compound metabolic process|viral life cycle|regulation of biological quality|cell…	K11140	aminopeptidase N[3.4.11.2]	hsa01100|hsa04640|hsa00480|hsa04614	Metabolic pathways - Homo sapiens (human) |Hematopoietic cell lineage - Homo sapiens (human) |Glutathione metabolism - Homo sapiens (human) |Renin-angiotensin system - Homo sapiens (human)	15:89784895-89815401	3009	2829	3033	1385	1510	1280	27.6499947517351	27.2720305419244	27.9875535604397	13.1881275525087	13.4147441776239	11.8946668562871	27.6365262846997	12.8325128621399	1.10677258401436	3.26104891502737e-18	7.40489383776109e-16	UP
ENSG00000111799	COL12A1	collagen type XII alpha 1 chain [Source:HGNC Symbol;Acc:HGNC:2188]	protein_coding	GO:0110165|GO:0032502|GO:0032991|GO:0005198|GO:0071840|GO:0048869|GO:0005581|GO:0005576|GO:0005201|GO:0005615|GO:0043226|GO:0005515|GO:0007275|GO:0048646|GO:0007155|GO:0009653|GO:0005737|GO:0071944|GO:0048856|GO:0012505|GO:0031012|GO:0030020|GO:0030154|GO:0005783|GO:0009888|GO:0009790|GO:0048598|GO:0043229|GO:0016043|GO:0043227|GO:0001704|GO:0070062|GO:0005788|GO:0035987|GO:0065010|GO:0007369|GO:…	cellular anatomical entity|developmental process|protein-containing complex|structural molecule activity|cellular component organization or biogenesis|cellular developmental process|collagen trimer|extracellular region|extracellular matrix structural constituent|extracellular space|organelle|protein binding|multicellular organism development|anatomical structure formation involved in morphogenesi…	K08132	collagen type XII alpha[-]	hsa04974	Protein digestion and absorption - Homo sapiens (human)	6:75084326-75206267	3043	3125	3211	1429	1618	1389	8.15862837643359	8.78976011773254	8.6452047368793	3.97015880479758	4.19398120642588	3.76605903128447	8.53119774368181	3.97673301416931	1.1011645967664	4.48570351896755e-18	1.00432705990758e-15	UP
ENSG00000118777	ABCG2	ATP binding cassette subfamily G member 2 (Junior blood group) [Source:HGNC Symbol;Acc:HGNC:74]	protein_coding	GO:0110165|GO:0050896|GO:0051179|GO:0008152|GO:0044237|GO:0022857|GO:0005654|GO:0044281|GO:0009986|GO:0033036|GO:0043226|GO:0016020|GO:1990748|GO:0043167|GO:0097159|GO:0005515|GO:0097367|GO:0036094|GO:0045177|GO:0071704|GO:0051716|GO:0055085|GO:1901363|GO:0042995|GO:0051234|GO:0005737|GO:0042221|GO:0031224|GO:0071944|GO:0042626|GO:0006082|GO:0005886|GO:0046983|GO:0005739|GO:0098857|GO:0042910|GO:…	cellular anatomical entity|response to stimulus|localization|metabolic process|cellular metabolic process|transmembrane transporter activity|nucleoplasm|small molecule metabolic process|cell surface|macromolecule localization|organelle|membrane|cellular detoxification|ion binding|organic cyclic compound binding|protein binding|carbohydrate derivative binding|small molecule binding|apical part of …	K05681	ATP-binding cassette, subfamily G (WHITE), member 2[-]	hsa04976|hsa02010|hsa01523	Bile secretion - Homo sapiens (human) |ABC transporters - Homo sapiens (human) |Antifolate resistance - Homo sapiens (human)	4:88090150-88231628	221	205	234	52	66	53	1.38823386986264	1.35093580391756	1.47606761509287	0.338483052867698	0.400817943233169	0.33667720072964	1.40507909629102	0.358659398943502	1.96996500323798	5.17065294438187e-18	1.14964441194635e-15	UP
ENSG00000142627	EPHA2	EPH receptor A2 [Source:HGNC Symbol;Acc:HGNC:3386]	protein_coding	GO:0110165|GO:0032502|GO:0050896|GO:0032991|GO:0051179|GO:0040011|GO:0044093|GO:0016032|GO:0023052|GO:0008152|GO:0002376|GO:0003824|GO:0008283|GO:0044237|GO:0007154|GO:0006950|GO:0071840|GO:0048771|GO:0048869|GO:0051641|GO:0044238|GO:0038023|GO:0140272|GO:0031256|GO:0043235|GO:0006807|GO:0044281|GO:0032879|GO:0019058|GO:0009986|GO:0048870|GO:0050793|GO:0033036|GO:0002520|GO:0019222|GO:0051093|GO:…	cellular anatomical entity|developmental process|response to stimulus|protein-containing complex|localization|locomotion|positive regulation of molecular function|viral process|signaling|metabolic process|immune system process|catalytic activity|cell population proliferation|cellular metabolic process|cell communication|response to stress|cellular component organization or biogenesis|tissue remod…	K05103	Eph receptor A2[2.7.10.1]	hsa04151|hsa04010|hsa04014|hsa04015|hsa04360	PI3K-Akt signaling pathway - Homo sapiens (human) |MAPK signaling pathway - Homo sapiens (human) |Ras signaling pathway - Homo sapiens (human) |Rap1 signaling pathway - Homo sapiens (human) |Axon guidance - Homo sapiens (human)	1:16124337-16156069	7649	7201	7705	3679	3875	3741	107.824679962744	106.492261480966	109.070140326766	53.7407593963084	52.8102210923715	53.3299123099556	107.795693923492	53.2936309328785	1.0162645150167	6.25441535061616e-18	1.38101804331502e-15	UP
ENSG00000184363	PKP3	plakophilin 3 [Source:HGNC Symbol;Acc:HGNC:9025]	protein_coding	GO:0110165|GO:0032991|GO:0051179|GO:0008152|GO:0044237|GO:0071840|GO:0051641|GO:0005654|GO:0044238|GO:0006807|GO:0033036|GO:0019222|GO:0043226|GO:0016020|GO:0005515|GO:1990904|GO:0030054|GO:0009892|GO:0007155|GO:0009056|GO:0071704|GO:0005737|GO:0071944|GO:0005886|GO:0044248|GO:1901360|GO:0006139|GO:0051668|GO:0046483|GO:0060255|GO:0019899|GO:0050839|GO:0044085|GO:0010604|GO:0098631|GO:0051171|GO:…	cellular anatomical entity|protein-containing complex|localization|metabolic process|cellular metabolic process|cellular component organization or biogenesis|cellular localization|nucleoplasm|primary metabolic process|nitrogen compound metabolic process|macromolecule localization|regulation of metabolic process|organelle|membrane|protein binding|ribonucleoprotein complex|cell junction|negative re…	-	-	-	-	11:392614-404908	1050	1002	1118	2371	2455	2452	8.98025753697755	8.99039821508828	9.60197743823706	21.0131588255723	20.2994141334218	21.2074995461229	9.19087773010096	20.8400241683723	-1.18108	8.95474453274311e-18	1.96372640893723e-15	DOWN
ENSG00000243742	RPLP0P2	ribosomal protein lateral stalk subunit P0 pseudogene 2 [Source:HGNC Symbol;Acc:HGNC:17960]	transcribed_processed_pseudogene	-	-	-	-	-	-	11:61615036-61639449	98	94	128	13	17	19	0.950644090286059	0.956605603157684	1.24686529370373	0.130674153624388	0.159427647591357	0.186390753626337	1.05137166238249	0.158830851614027	2.7267096788824	9.81914811295494e-18	2.13863717777196e-15	UP
ENSG00000142910	TINAGL1	tubulointerstitial nephritis antigen like 1 [Source:HGNC Symbol;Acc:HGNC:19168]	protein_coding	GO:0110165|GO:0005198|GO:0051179|GO:0008152|GO:0003824|GO:0051641|GO:0044238|GO:0005576|GO:0016192|GO:0006807|GO:0005201|GO:0050840|GO:0005615|GO:0043226|GO:0005515|GO:0140096|GO:0071704|GO:0016787|GO:0051234|GO:0005737|GO:0071944|GO:0046907|GO:0008233|GO:0016197|GO:0031012|GO:0043236|GO:0019538|GO:0043170|GO:0043229|GO:0043227|GO:0005773|GO:1901564|GO:0051649|GO:0070062|GO:0006508|GO:0065010|GO:…	cellular anatomical entity|structural molecule activity|localization|metabolic process|catalytic activity|cellular localization|primary metabolic process|extracellular region|vesicle-mediated transport|nitrogen compound metabolic process|extracellular matrix structural constituent|extracellular matrix binding|extracellular space|organelle|protein binding|catalytic activity, acting on a protein|or…	-	-	-	-	1:31576485-31587686	2203	2089	2194	958	1048	1069	12.4170660849192	12.3524951317281	12.4182631010137	5.59538969661322	5.71081955783344	6.09328908436079	12.3959414392203	5.79983277960248	1.09578463422384	1.43078556564373e-17	3.07446050035003e-15	UP
ENSG00000197565	COL4A6	collagen type IV alpha 6 chain [Source:HGNC Symbol;Acc:HGNC:2208]	protein_coding	GO:0110165|GO:0050896|GO:0032991|GO:0005198|GO:0023052|GO:0007154|GO:0071840|GO:0099080|GO:0005581|GO:0005576|GO:0005201|GO:0005615|GO:0043226|GO:0016020|GO:0005515|GO:0007155|GO:0051716|GO:0005737|GO:0042221|GO:0071944|GO:0007165|GO:0012505|GO:1901698|GO:0010033|GO:0031012|GO:0030020|GO:0071495|GO:0007166|GO:0005783|GO:0043229|GO:0016043|GO:0043227|GO:0005788|GO:0071417|GO:0043062|GO:0043231|GO:…	cellular anatomical entity|response to stimulus|protein-containing complex|structural molecule activity|signaling|cell communication|cellular component organization or biogenesis|supramolecular complex|collagen trimer|extracellular region|extracellular matrix structural constituent|extracellular space|organelle|membrane|protein binding|cell adhesion|cellular response to stimulus|cytoplasm|respons…	K06237	collagen type IV alpha[-]	hsa05200|hsa04151|hsa05165|hsa04510|hsa04926|hsa04974|hsa05146|hsa04933|hsa05222|hsa04512	Pathways in cancer - Homo sapiens (human) |PI3K-Akt signaling pathway - Homo sapiens (human) |Human papillomavirus infection - Homo sapiens (human) |Focal adhesion - Homo sapiens (human) |Relaxin signaling pathway - Homo sapiens (human) |Protein digestion and absorption - Homo sapiens (human) |Amoebiasis - Homo sapiens (human) |AGE-RAGE signaling pathway in diabetic complications - Homo sapiens (…	X:108155607-108439497	301	276	252	79	83	73	1.47516814410507	1.41904543327396	1.24021114524667	0.401203687364123	0.393264876514964	0.361798773241516	1.37814157420857	0.385422445706868	1.83821160443532	2.05931971341026e-17	4.39554928428375e-15	UP
ENSG00000111145	ELK3	ETS transcription factor ELK3 [Source:HGNC Symbol;Acc:HGNC:3325]	protein_coding	GO:0110165|GO:0032502|GO:0050896|GO:0023052|GO:0008152|GO:0044237|GO:0007154|GO:0003700|GO:0006950|GO:0048869|GO:0005654|GO:0044238|GO:0006807|GO:0019222|GO:0043226|GO:0000785|GO:0097159|GO:0005515|GO:0007275|GO:0048646|GO:0009892|GO:0071704|GO:0009653|GO:0051716|GO:1901363|GO:0009058|GO:0005737|GO:0007165|GO:0048856|GO:0005739|GO:1901360|GO:0003676|GO:0006139|GO:0044249|GO:0046483|GO:0035295|GO:…	cellular anatomical entity|developmental process|response to stimulus|signaling|metabolic process|cellular metabolic process|cell communication|DNA-binding transcription factor activity|response to stress|cellular developmental process|nucleoplasm|primary metabolic process|nitrogen compound metabolic process|regulation of metabolic process|organelle|chromatin|organic cyclic compound binding|prote…	-	-	-	-	12:96194375-96269824	762	720	713	272	292	298	6.79614515370807	6.73677655625546	6.38582933453427	2.51383319034953	2.51781534546586	2.68777958120317	6.63958368149927	2.57314270567285	1.36756131312444	2.26373890029256e-17	4.79987605103754e-15	UP
ENSG00000134830	C5AR2	complement C5a receptor 2 [Source:HGNC Symbol;Acc:HGNC:4527]	protein_coding	GO:0110165|GO:0050896|GO:0051179|GO:0040011|GO:0023052|GO:0008152|GO:0002376|GO:0002682|GO:0008283|GO:0007154|GO:0006950|GO:0002684|GO:0050900|GO:0038023|GO:0032879|GO:0065008|GO:0048870|GO:0019222|GO:0016020|GO:0002683|GO:0005515|GO:0009605|GO:0048583|GO:0048584|GO:0040013|GO:0009892|GO:0023051|GO:0045177|GO:0019725|GO:0040012|GO:0071704|GO:0051239|GO:0006955|GO:0051716|GO:0045178|GO:0042221|GO:…	cellular anatomical entity|response to stimulus|localization|locomotion|signaling|metabolic process|immune system process|regulation of immune system process|cell population proliferation|cell communication|response to stress|positive regulation of immune system process|leukocyte migration|signaling receptor activity|regulation of localization|regulation of biological quality|cell motility|regula…	-	-	-	-	19:47332175-47347329	158	157	112	26	28	24	1.2865106116701	1.34111547242626	0.915787361477339	0.219373294994258	0.220416191343477	0.197625997082222	1.18113781519123	0.212471827806652	2.47483	2.54629602842264e-17	5.3634710488163e-15	UP
ENSG00000143369	ECM1	extracellular matrix protein 1 [Source:HGNC Symbol;Acc:HGNC:3153]	protein_coding	GO:0110165|GO:0032502|GO:0050896|GO:0005198|GO:0110148|GO:0051179|GO:0040011|GO:0023052|GO:0008152|GO:0044092|GO:0002376|GO:0003824|GO:0002682|GO:0008283|GO:0043086|GO:0044237|GO:0007154|GO:0006950|GO:0048869|GO:0051094|GO:0044238|GO:0050900|GO:0005576|GO:0006807|GO:0032879|GO:0048870|GO:0050793|GO:0005201|GO:0019222|GO:0051093|GO:0050840|GO:0023057|GO:0035265|GO:0005615|GO:0050790|GO:0043226|GO:…	cellular anatomical entity|developmental process|response to stimulus|structural molecule activity|biomineralization|localization|locomotion|signaling|metabolic process|negative regulation of molecular function|immune system process|catalytic activity|regulation of immune system process|cell population proliferation|negative regulation of catalytic activity|cellular metabolic process|cell communi…	-	-	-	-	1:150508062-150513789	609	580	641	221	227	235	5.22981837865477	5.22527200194981	5.52772895229431	1.96662957714556	1.88463585649651	2.04082953967238	5.32760644429963	1.96403165777148	1.43966932868971	2.79106377228043e-17	5.84062018281715e-15	UP
ENSG00000149418	ST14	ST14 transmembrane serine protease matriptase [Source:HGNC Symbol;Acc:HGNC:11344]	protein_coding	GO:0022414|GO:0000003|GO:0110165|GO:0032502|GO:0008152|GO:0003824|GO:0048869|GO:0044238|GO:0005576|GO:0006807|GO:0003006|GO:0005615|GO:0016020|GO:0005515|GO:0007275|GO:0048646|GO:0140096|GO:0009056|GO:0071704|GO:0009653|GO:0001763|GO:0016787|GO:0019898|GO:0045178|GO:0031224|GO:0071944|GO:0048856|GO:0005886|GO:0060672|GO:0008233|GO:0016021|GO:0060713|GO:0060670|GO:0009925|GO:0048513|GO:0035295|GO:…	reproductive process|reproduction|cellular anatomical entity|developmental process|metabolic process|catalytic activity|cellular developmental process|primary metabolic process|extracellular region|nitrogen compound metabolic process|developmental process involved in reproduction|extracellular space|membrane|protein binding|multicellular organism development|anatomical structure formation involve…	K08670	suppressor of tumorigenicity protein 14[3.4.21.109]	hsa05206	MicroRNAs in cancer - Homo sapiens (human)	11:130159782-130210362	593	582	599	1358	1494	1368	8.01941332702007	8.25700498283898	8.13456796921023	19.0304227209621	19.5331075297165	18.7087153890789	8.13699542635643	19.0907485465858	-1.23031	3.175619984461e-17	6.60219643133037e-15	DOWN
ENSG00000105939	ZC3HAV1	zinc finger CCCH-type containing, antiviral 1 [Source:HGNC Symbol;Acc:HGNC:23721]	protein_coding	GO:0110165|GO:0050896|GO:0016032|GO:0023052|GO:0008152|GO:0002376|GO:0003824|GO:0002682|GO:0044237|GO:0007154|GO:0006950|GO:0044238|GO:0050792|GO:0006807|GO:0019058|GO:0005829|GO:0019222|GO:0043226|GO:0043167|GO:0097159|GO:0005515|GO:0009605|GO:0048583|GO:0048584|GO:0009892|GO:0023051|GO:0048525|GO:0009056|GO:0071704|GO:0051239|GO:0006955|GO:0051716|GO:1901363|GO:0019079|GO:0051707|GO:0005737|GO:…	cellular anatomical entity|response to stimulus|viral process|signaling|metabolic process|immune system process|catalytic activity|regulation of immune system process|cellular metabolic process|cell communication|response to stress|primary metabolic process|regulation of viral process|nitrogen compound metabolic process|viral life cycle|cytosol|regulation of metabolic process|organelle|ion bindin…	-	-	-	-	7:139043515-139132122	1781	1737	1846	834	902	821	8.0781444373621	8.26530933822153	8.40812234234119	3.91989494099838	3.95536856096078	3.76582698868468	8.25052537264161	3.88036349688128	1.08829418483919	4.00633747197761e-17	8.22249402822481e-15	UP
ENSG00000259341	-	novel transcript		-	-	-	-	-	-	15:99423769-99435160	80	83	74	286	317	276	0.44250010314526	0.48162755730885	0.41102721556309	1.63925992044088	1.69517202549896	1.54383259966463	0.445051625339067	1.62608818186816	-1.86936	4.4265572385168e-17	9.0270753570441e-15	DOWN
ENSG00000286966	-	novel transcript		-	-	-	-	-	-	1:183613537-183619335	138	132	127	31	16	22	10.5229863025722	10.5595415618872	9.72488129243819	2.4495037247995	1.17953045553031	1.69650746941305	10.2691363856325	1.77518054991429	2.53227718821623	4.79997246336611e-17	9.66545398488004e-15	UP
ENSG00000134215	VAV3	vav guanine nucleotide exchange factor 3 [Source:HGNC Symbol;Acc:HGNC:12659]	protein_coding	GO:0110165|GO:0032502|GO:0050896|GO:0051179|GO:0040011|GO:0044093|GO:0023052|GO:0008152|GO:0002376|GO:0003824|GO:0002682|GO:0008283|GO:0044237|GO:0007154|GO:0006950|GO:0071840|GO:0002684|GO:0001772|GO:0008047|GO:0044238|GO:0050900|GO:0030234|GO:0016192|GO:0065008|GO:0005829|GO:0048870|GO:0019222|GO:0050817|GO:0045321|GO:0001775|GO:0050790|GO:0016020|GO:0043167|GO:0097159|GO:0005515|GO:0009605|GO:…	cellular anatomical entity|developmental process|response to stimulus|localization|locomotion|positive regulation of molecular function|signaling|metabolic process|immune system process|catalytic activity|regulation of immune system process|cell population proliferation|cellular metabolic process|cell communication|response to stress|cellular component organization or biogenesis|positive regulati…	K05730	guanine nucleotide exchange factor VAV[-]	hsa04810|hsa04024|hsa05417|hsa04015|hsa05205|hsa04510|hsa04062|hsa05135|hsa04650|hsa04670|hsa04660|hsa04666|hsa04662|hsa04664	Regulation of actin cytoskeleton - Homo sapiens (human) |cAMP signaling pathway - Homo sapiens (human) |Lipid and atherosclerosis - Homo sapiens (human) |Rap1 signaling pathway - Homo sapiens (human) |Proteoglycans in cancer - Homo sapiens (human) |Focal adhesion - Homo sapiens (human) |Chemokine signaling pathway - Homo sapiens (human) |Yersinia infection - Homo sapiens (human) |Natural killer c…	1:107571161-107965180	104	99	81	329	344	364	0.552782781059556	0.552035799936511	0.432341902308079	1.81208543444101	1.76771974797492	1.95655806646202	0.512386827768049	1.84545441629265	-1.84867	8.03771635519433e-17	1.58854052187813e-14	DOWN
ENSG00000054392	HHAT	hedgehog acyltransferase [Source:HGNC Symbol;Acc:HGNC:18270]	protein_coding	GO:0110165|GO:0050896|GO:0023052|GO:0008152|GO:0003824|GO:0044237|GO:0007154|GO:0044238|GO:0006807|GO:0043226|GO:0016020|GO:0043167|GO:0097159|GO:0005515|GO:0097367|GO:0036094|GO:0071704|GO:0051716|GO:1901363|GO:0009058|GO:0005737|GO:0031224|GO:0007165|GO:0016740|GO:0012505|GO:0016021|GO:0005794|GO:0031090|GO:0044249|GO:0042175|GO:0032553|GO:0007166|GO:0016746|GO:0005783|GO:0019538|GO:0000166|GO:…	cellular anatomical entity|response to stimulus|signaling|metabolic process|catalytic activity|cellular metabolic process|cell communication|primary metabolic process|nitrogen compound metabolic process|organelle|membrane|ion binding|organic cyclic compound binding|protein binding|carbohydrate derivative binding|small molecule binding|organic substance metabolic process|cellular response to stimu…	K24678	protein-cysteine N-palmitoyltransferase HHAT[2.3.1.-]	hsa04340	Hedgehog signaling pathway - Homo sapiens (human)	1:210328252-210676296	169	114	181	20	36	18	1.2176184577348	0.861670365659197	1.3095491282856	0.14932200759622	0.250759389305606	0.131148076226076	1.12961265055987	0.177076491042634	2.67338355516846	9.67565454458067e-17	1.9005241199622e-14	UP
ENSG00000054179	ENTPD2	ectonucleoside triphosphate diphosphohydrolase 2 [Source:HGNC Symbol;Acc:HGNC:3364]	protein_coding	GO:0110165|GO:0050896|GO:0023052|GO:0008152|GO:0003824|GO:0044237|GO:0007154|GO:0006950|GO:0044238|GO:0005576|GO:0006807|GO:0044281|GO:0065008|GO:0050817|GO:0001775|GO:0005615|GO:0043226|GO:0016020|GO:0043167|GO:0097159|GO:0005515|GO:0097367|GO:0036094|GO:0009056|GO:0071704|GO:0016787|GO:0051716|GO:1901363|GO:0005737|GO:0031224|GO:0071944|GO:0007165|GO:0012505|GO:0007186|GO:0005886|GO:0044248|GO:…	cellular anatomical entity|response to stimulus|signaling|metabolic process|catalytic activity|cellular metabolic process|cell communication|response to stress|primary metabolic process|extracellular region|nitrogen compound metabolic process|small molecule metabolic process|regulation of biological quality|coagulation|cell activation|extracellular space|organelle|membrane|ion binding|organic cyc…	K01509	adenosinetriphosphatase[3.6.1.-]	hsa01100|hsa00230|hsa04742|hsa01232	Metabolic pathways - Homo sapiens (human) |Purine metabolism - Homo sapiens (human) |Taste transduction - Homo sapiens (human) |Nucleotide metabolism - Homo sapiens (human)	9:137048107-137054061	106	114	131	352	458	417	1.91224143784737	2.15751387350583	2.3731621244559	6.58021813744661	7.98794562255468	7.60752160044619	2.1476391452697	7.39189512014916	-1.78319	1.15991680040829e-16	2.2644546462605e-14	DOWN
ENSG00000166250	CLMP	CXADR like membrane protein [Source:HGNC Symbol;Acc:HGNC:24039]	protein_coding	GO:0110165|GO:0032502|GO:0099080|GO:0009986|GO:0043226|GO:0016020|GO:0005515|GO:0007275|GO:0030054|GO:0005737|GO:0031224|GO:0071944|GO:0048856|GO:0005886|GO:0016021|GO:0035295|GO:0005881|GO:0070161|GO:0048731|GO:0043229|GO:0043228|GO:0099512|GO:0043232|GO:0055123|GO:0048565|GO:0005911|GO:0005856|GO:0070160|GO:0043296|GO:0005923|GO:0015630|GO:0005874	cellular anatomical entity|developmental process|supramolecular complex|cell surface|organelle|membrane|protein binding|multicellular organism development|cell junction|cytoplasm|intrinsic component of membrane|cell periphery|anatomical structure development|plasma membrane|integral component of membrane|tube development|cytoplasmic microtubule|anchoring junction|system development|intracellular …	-	-	-	-	11:123069872-123195248	3150	2946	3053	1367	1627	1511	33.0547953296462	32.4316031744111	32.1714363020022	14.8645904211903	16.5060848135169	16.0345973636548	32.5526116020198	15.8017575327873	1.0426882618237	1.33854310354463e-16	2.58169485218003e-14	UP
ENSG00000143590	EFNA3	ephrin A3 [Source:HGNC Symbol;Acc:HGNC:3223]	protein_coding	GO:0110165|GO:0032502|GO:0050896|GO:0040011|GO:0044093|GO:0023052|GO:0008152|GO:0003824|GO:0044237|GO:0007154|GO:0071840|GO:0048869|GO:0007267|GO:0044238|GO:0038023|GO:0006807|GO:0050793|GO:0019222|GO:0051093|GO:0050790|GO:0016020|GO:0005515|GO:0009605|GO:0007275|GO:0048646|GO:0140096|GO:0071704|GO:0051239|GO:0009653|GO:0016787|GO:0051716|GO:0042221|GO:0031224|GO:0071944|GO:0007165|GO:0043085|GO:…	cellular anatomical entity|developmental process|response to stimulus|locomotion|positive regulation of molecular function|signaling|metabolic process|catalytic activity|cellular metabolic process|cell communication|cellular component organization or biogenesis|cellular developmental process|cell-cell signaling|primary metabolic process|signaling receptor activity|nitrogen compound metabolic proc…	K05462	ephrin-A[-]	hsa04151|hsa05206|hsa04010|hsa04014|hsa04015|hsa04360	PI3K-Akt signaling pathway - Homo sapiens (human) |MicroRNAs in cancer - Homo sapiens (human) |MAPK signaling pathway - Homo sapiens (human) |Ras signaling pathway - Homo sapiens (human) |Rap1 signaling pathway - Homo sapiens (human) |Axon guidance - Homo sapiens (human)	1:155078837-155087538	231	212	263	727	644	686	4.78717	4.60908556060977	5.47320129111069	15.6121058828171	12.9028384849825	14.3767327846331	4.95648679384282	14.2972257174776	-1.52835	2.96542195554656e-16	5.65142349706751e-14	DOWN
ENSG00000280081	LINC01667	long intergenic non-protein coding RNA 1667 [Source:HGNC Symbol;Acc:HGNC:52455]	transcribed_processed_pseudogene	-	-	-	-	-	-	21:9781910-9838011	21	29	42	156	194	155	0.250431232096467	0.362810559412661	0.502975311186372	1.92779863864381	2.23671916290133	1.86929434954397	0.372072367565167	2.0112707170297	-2.43445	3.08461065750593e-16	5.84378576457795e-14	DOWN
ENSG00000108679	LGALS3BP	galectin 3 binding protein [Source:HGNC Symbol;Acc:HGNC:6564]	protein_coding	GO:0038024|GO:0110165|GO:0050896|GO:0051179|GO:0023052|GO:0007154|GO:0006950|GO:0005576|GO:0016192|GO:0005615|GO:0043226|GO:0016020|GO:0005515|GO:0007155|GO:0051716|GO:0005044|GO:0051234|GO:0005737|GO:0071944|GO:0007165|GO:0012505|GO:0072562|GO:0006897|GO:0006952|GO:0030141|GO:0031012|GO:0031410|GO:0043229|GO:0043227|GO:0070062|GO:0060205|GO:0065010|GO:0034774|GO:0099503|GO:0042827|GO:0043231|GO:…	cargo receptor activity|cellular anatomical entity|response to stimulus|localization|signaling|cell communication|response to stress|extracellular region|vesicle-mediated transport|extracellular space|organelle|membrane|protein binding|cell adhesion|cellular response to stimulus|scavenger receptor activity|establishment of localization|cytoplasm|cell periphery|signal transduction|endomembrane sys…	-	-	-	-	17:78971238-78979947	683	698	654	269	280	265	3.07671588162845	3.29863207031427	2.9584489362931	1.25568071984486	1.21943317009236	1.20720876710296	3.11126562941194	1.22744088568006	1.3418480274702	3.18969275947498e-16	6.00731724000649e-14	UP
ENSG00000175592	FOSL1	FOS like 1, AP-1 transcription factor subunit [Source:HGNC Symbol;Acc:HGNC:13718]	protein_coding	GO:0022414|GO:0000003|GO:0110165|GO:0032502|GO:0050896|GO:0032991|GO:0040011|GO:0044093|GO:0008152|GO:0007610|GO:0008283|GO:0044237|GO:0007154|GO:0003700|GO:0006950|GO:0071840|GO:0005654|GO:0048609|GO:0044238|GO:0006807|GO:0003006|GO:0005829|GO:0019222|GO:0043226|GO:0016020|GO:0051090|GO:0000785|GO:0007611|GO:0005667|GO:0097159|GO:0005515|GO:0009605|GO:0007275|GO:0030054|GO:0019953|GO:0007049|GO:…	reproductive process|reproduction|cellular anatomical entity|developmental process|response to stimulus|protein-containing complex|locomotion|positive regulation of molecular function|metabolic process|behavior|cell population proliferation|cellular metabolic process|cell communication|DNA-binding transcription factor activity|response to stress|cellular component organization or biogenesis|nucle…	K04502	fos-like antigen 1[-]	hsa05166|hsa04310|hsa04380|hsa04657	Human T-cell leukemia virus 1 infection - Homo sapiens (human) |Wnt signaling pathway - Homo sapiens (human) |Osteoclast differentiation - Homo sapiens (human) |IL-17 signaling pathway - Homo sapiens (human)	11:65892049-65900573	859	772	814	352	351	320	14.2322565787778	13.4186707810359	13.5433016899258	6.04343287134232	5.6223850110334	5.36167283988394	13.7314096832465	5.67583024075322	1.27457639654167	3.46334172055688e-16	6.48455040158302e-14	UP
ENSG00000197780	TAF13	TATA-box binding protein associated factor 13 [Source:HGNC Symbol;Acc:HGNC:11546]	protein_coding	GO:0110165|GO:0032991|GO:0008152|GO:0140223|GO:0140535|GO:1902494|GO:0044237|GO:0071840|GO:0005654|GO:0044238|GO:0006807|GO:0019222|GO:0043226|GO:0005667|GO:0097159|GO:0005515|GO:0071704|GO:1901363|GO:0016251|GO:0009058|GO:0046983|GO:1901360|GO:0003676|GO:0030880|GO:0006139|GO:0090575|GO:0044249|GO:0016591|GO:0008134|GO:0046483|GO:0060255|GO:0009889|GO:0051173|GO:0044085|GO:0010604|GO:0051171|GO:…	cellular anatomical entity|protein-containing complex|metabolic process|general transcription initiation factor activity|intracellular protein-containing complex|catalytic complex|cellular metabolic process|cellular component organization or biogenesis|nucleoplasm|primary metabolic process|nitrogen compound metabolic process|regulation of metabolic process|organelle|transcription regulator comple…	K03127	transcription initiation factor TFIID subunit 13[-]	hsa03022	Basal transcription factors - Homo sapiens (human)	1:109062496-109076012	1225	1214	1168	536	535	572	21.4750974159952	22.326947824205	20.5618293756582	9.73698726210296	9.06746010684468	10.1406333081391	21.4546248719528	9.64836022569558	1.15293299919358	3.59947873229739e-16	6.70026224255613e-14	UP
ENSG00000147883	CDKN2B	cyclin dependent kinase inhibitor 2B [Source:HGNC Symbol;Acc:HGNC:1788]	protein_coding	GO:0110165|GO:0032502|GO:0050896|GO:0023052|GO:0008152|GO:0044092|GO:0002376|GO:0003824|GO:0008283|GO:0043086|GO:0044237|GO:0007154|GO:0006950|GO:0048869|GO:0051094|GO:0044238|GO:0030234|GO:0006807|GO:0007568|GO:0005829|GO:0050793|GO:0002520|GO:0019222|GO:0051093|GO:0050790|GO:0043226|GO:0005515|GO:0009605|GO:0007275|GO:0004857|GO:0048583|GO:0048584|GO:0009892|GO:0023051|GO:0140096|GO:0007049|GO:…	cellular anatomical entity|developmental process|response to stimulus|signaling|metabolic process|negative regulation of molecular function|immune system process|catalytic activity|cell population proliferation|negative regulation of catalytic activity|cellular metabolic process|cell communication|response to stress|cellular developmental process|positive regulation of developmental process|prima…	K04685	cyclin-dependent kinase inhibitor 2B[-]	hsa05200|hsa05166|hsa05203|hsa04110|hsa04218|hsa04934|hsa05226|hsa04068|hsa04350|hsa05222	Pathways in cancer - Homo sapiens (human) |Human T-cell leukemia virus 1 infection - Homo sapiens (human) |Viral carcinogenesis - Homo sapiens (human) |Cell cycle - Homo sapiens (human) |Cellular senescence - Homo sapiens (human) |Cushing syndrome - Homo sapiens (human) |Gastric cancer - Homo sapiens (human) |FoxO signaling pathway - Homo sapiens (human) |TGF-beta signaling pathway - Homo sapiens…	9:22002903-22009305	1475	1323	1315	654	608	620	13.6987230479814	12.8902064435712	12.2640442868674	6.29399590317584	5.45914646152828	5.82303829570194	12.9509912594733	5.85872688680202	1.14440342170137	5.01249395615617e-16	9.27659069330936e-14	UP
ENSG00000147408	CSGALNACT1	chondroitin sulfate N-acetylgalactosaminyltransferase 1 [Source:HGNC Symbol;Acc:HGNC:24290]	protein_coding	GO:0110165|GO:0032502|GO:0008152|GO:0003824|GO:0044237|GO:0071840|GO:0044238|GO:0006807|GO:0044281|GO:0043226|GO:0016020|GO:0043167|GO:0005515|GO:0007275|GO:0001503|GO:0071704|GO:0009653|GO:0009058|GO:0005737|GO:0031224|GO:0048856|GO:0016740|GO:0012505|GO:0006082|GO:0043169|GO:1901360|GO:0016021|GO:0005794|GO:0006139|GO:0031090|GO:1901135|GO:0044249|GO:0009887|GO:0048513|GO:0046483|GO:0016757|GO:…	cellular anatomical entity|developmental process|metabolic process|catalytic activity|cellular metabolic process|cellular component organization or biogenesis|primary metabolic process|nitrogen compound metabolic process|small molecule metabolic process|organelle|membrane|ion binding|protein binding|multicellular organism development|ossification|organic substance metabolic process|anatomical str…	K00746	chondroitin sulfate N-acetylgalactosaminyltransferase 1/2[2.4.1.174 2.4.1.175]	hsa01100|hsa00532	Metabolic pathways - Homo sapiens (human) |Glycosaminoglycan biosynthesis - chondroitin sulfate / dermatan sulfate - Homo sapiens (human)	8:19404161-19758029	1461	1282	1496	582	694	680	5.53502931661327	5.09529599444865	5.69142314810072	2.28482726756454	2.54192113237804	2.60524365611044	5.44058281972088	2.47733068535101	1.13497474881608	5.23979631794486e-16	9.64152636273797e-14	UP
ENSG00000114019	AMOTL2	angiomotin like 2 [Source:HGNC Symbol;Acc:HGNC:17812]	protein_coding	GO:0110165|GO:0032502|GO:0050896|GO:0051179|GO:0040011|GO:0023052|GO:0007154|GO:0071840|GO:0007267|GO:0032879|GO:0005829|GO:0048870|GO:0043226|GO:0016020|GO:0005515|GO:0007275|GO:0048646|GO:0030029|GO:0030054|GO:0040012|GO:0009653|GO:0051716|GO:0007163|GO:0005737|GO:0071944|GO:0007165|GO:0048856|GO:0012505|GO:0005886|GO:2000145|GO:0005768|GO:0035295|GO:0198738|GO:0031410|GO:0001525|GO:0007166|GO:…	cellular anatomical entity|developmental process|response to stimulus|localization|locomotion|signaling|cell communication|cellular component organization or biogenesis|cell-cell signaling|regulation of localization|cytosol|cell motility|organelle|membrane|protein binding|multicellular organism development|anatomical structure formation involved in morphogenesis|actin filament-based process|cell …	K06104	angiomotin like[-]	hsa04530	Tight junction - Homo sapiens (human)	3:134355347-134375479	2791	3944	3956	1377	1158	1537	12.215615652463	18.1094055136379	17.3872763014048	6.24525427700219	4.90000740076813	6.80297751724608	15.9040991558352	5.9827463983388	1.41051884144312	5.89781912521574e-16	1.0790312853259e-13	UP
ENSG00000117984	CTSD	cathepsin D [Source:HGNC Symbol;Acc:HGNC:2529]	protein_coding	GO:0110165|GO:0051179|GO:0044093|GO:0008152|GO:0002376|GO:0003824|GO:0044237|GO:0071840|GO:0044238|GO:0005576|GO:0006807|GO:0032879|GO:0033036|GO:0019222|GO:0005615|GO:0050790|GO:0043226|GO:0016020|GO:0005515|GO:0140096|GO:0009056|GO:0071704|GO:0008219|GO:0016787|GO:0051234|GO:0019882|GO:0005737|GO:0071944|GO:0043085|GO:0012505|GO:0044248|GO:0098857|GO:0006914|GO:0008233|GO:0005768|GO:0031090|GO:…	cellular anatomical entity|localization|positive regulation of molecular function|metabolic process|immune system process|catalytic activity|cellular metabolic process|cellular component organization or biogenesis|primary metabolic process|extracellular region|nitrogen compound metabolic process|regulation of localization|macromolecule localization|regulation of metabolic process|extracellular sp…	K01379	cathepsin D[3.4.23.5]	hsa05415|hsa05152|hsa04140|hsa04915|hsa04210|hsa04142|hsa04071	Diabetic cardiomyopathy - Homo sapiens (human) |Tuberculosis - Homo sapiens (human) |Autophagy - animal - Homo sapiens (human) |Estrogen signaling pathway - Homo sapiens (human) |Apoptosis - Homo sapiens (human) |Lysosome - Homo sapiens (human) |Sphingolipid signaling pathway - Homo sapiens (human)	11:1752752-1764573	5862	5230	4255	1730	2233	2417	24.682429735429	23.1023143293479	17.9912516022044	7.54829444156734	9.08999507532567	10.2917305163712	21.9253318889938	8.9766733444214	1.28834587891439	6.31339043247318e-16	1.1484989856619e-13	UP
ENSG00000103855	CD276	CD276 molecule [Source:HGNC Symbol;Acc:HGNC:19137]	protein_coding	GO:0110165|GO:0050896|GO:0023052|GO:0008152|GO:0002376|GO:0002682|GO:0008283|GO:0007154|GO:0002684|GO:0009986|GO:0019222|GO:0045321|GO:0001775|GO:0016020|GO:0005515|GO:0048583|GO:0048584|GO:0007155|GO:0071704|GO:0051239|GO:0006955|GO:0051716|GO:0031224|GO:0071944|GO:0007165|GO:0002253|GO:0005886|GO:0005102|GO:0002764|GO:0016021|GO:0009897|GO:0001817|GO:0045785|GO:0060255|GO:0042127|GO:0050865|GO:…	cellular anatomical entity|response to stimulus|signaling|metabolic process|immune system process|regulation of immune system process|cell population proliferation|cell communication|positive regulation of immune system process|cell surface|regulation of metabolic process|leukocyte activation|cell activation|membrane|protein binding|regulation of response to stimulus|positive regulation of respon…	K06746	immune costimulatory protein B7-H3[-]	hsa04514	Cell adhesion molecules - Homo sapiens (human)	15:73683966-73714514	2019	2108	1964	1002	1022	946	10.1882369269358	11.1595106022859	9.95231000135017	5.23951477953668	4.9859344161204	4.8275135234692	10.4333525101906	5.01765423970876	1.05611784319165	6.78407693744291e-16	1.22715136331135e-13	UP
ENSG00000105825	TFPI2	tissue factor pathway inhibitor 2 [Source:HGNC Symbol;Acc:HGNC:11761]	protein_coding	GO:0110165|GO:0050896|GO:0005198|GO:0008152|GO:0044092|GO:0003824|GO:0043086|GO:0044237|GO:0006950|GO:0044238|GO:0030234|GO:0005576|GO:0006807|GO:0065008|GO:0005201|GO:0019222|GO:0050817|GO:0005615|GO:0050790|GO:0004857|GO:0009892|GO:0140096|GO:0071704|GO:0016787|GO:0051716|GO:0071944|GO:0008233|GO:0050878|GO:0034405|GO:0030414|GO:0060255|GO:0051336|GO:0031012|GO:0009611|GO:0051171|GO:0010605|GO:…	cellular anatomical entity|response to stimulus|structural molecule activity|metabolic process|negative regulation of molecular function|catalytic activity|negative regulation of catalytic activity|cellular metabolic process|response to stress|primary metabolic process|enzyme regulator activity|extracellular region|nitrogen compound metabolic process|regulation of biological quality|extracellular…	-	-	-	-	7:93885396-93890753	385	404	368	96	118	141	5.65968984545901	6.2305270931796	5.43250055775274	1.46239059231723	1.67704840724282	2.09613507493778	5.77423916546378	1.74519135816594	1.72624562944879	6.86489093346319e-16	1.23479333155444e-13	UP
ENSG00000272068	BCAN-AS1	BCAN antisense RNA 1 [Source:HGNC Symbol;Acc:HGNC:55233]	lncRNA	-	-	-	-	-	-	1:156637783-156641004	184	166	195	492	627	513	3.72320990324323	3.52386345003067	3.96235218413253	10.3163244248517	12.2659064988691	10.4975202326905	3.73647517913548	11.0265837188038	-1.56124	6.94480241772085e-16	1.24218848607915e-13	DOWN
ENSG00000130066	SAT1	spermidine/spermine N1-acetyltransferase 1 [Source:HGNC Symbol;Acc:HGNC:10540]	protein_coding	GO:0110165|GO:0032502|GO:0008152|GO:0003824|GO:0044237|GO:0006807|GO:0005829|GO:0043167|GO:0005515|GO:0007275|GO:0048646|GO:0009056|GO:0071704|GO:0009653|GO:0009058|GO:0005737|GO:0048856|GO:0016740|GO:0043169|GO:0019809|GO:0042802|GO:0044249|GO:0035295|GO:0001525|GO:0001568|GO:0016746|GO:0048731|GO:1901576|GO:0034641|GO:1901564|GO:0035239|GO:0001944|GO:1901565|GO:0009308|GO:0016747|GO:0044271|GO:…	cellular anatomical entity|developmental process|metabolic process|catalytic activity|cellular metabolic process|nitrogen compound metabolic process|cytosol|ion binding|protein binding|multicellular organism development|anatomical structure formation involved in morphogenesis|catabolic process|organic substance metabolic process|anatomical structure morphogenesis|biosynthetic process|cytoplasm|an…	K00657	diamine N-acetyltransferase[2.3.1.57]	hsa01100|hsa00330|hsa04216	Metabolic pathways - Homo sapiens (human) |Arginine and proline metabolism - Homo sapiens (human) |Ferroptosis - Homo sapiens (human)	X:23783173-23786210	3546	3122	3704	1712	1748	1739	49.1783252082753	45.4234052123309	51.5852667348456	24.6036279037139	23.4373802568366	24.3895755604715	48.7289990518173	24.1435279070073	1.01314408689866	7.45941102837979e-16	1.32682201608687e-13	UP
ENSG00000179546	HTR1D	5-hydroxytryptamine receptor 1D [Source:HGNC Symbol;Acc:HGNC:5289]	protein_coding	GO:0110165|GO:0050896|GO:0040011|GO:0023052|GO:0007610|GO:0007154|GO:0007267|GO:0038023|GO:0043176|GO:0065008|GO:0036477|GO:0016020|GO:0043167|GO:0097159|GO:0030054|GO:0040012|GO:0050795|GO:0051716|GO:1901363|GO:0042995|GO:0042221|GO:0031224|GO:0071944|GO:0007165|GO:0043169|GO:1901698|GO:0007186|GO:0005886|GO:0097447|GO:0016021|GO:0099536|GO:0010033|GO:0051378|GO:0045202|GO:0071495|GO:0030594|GO:…	cellular anatomical entity|response to stimulus|locomotion|signaling|behavior|cell communication|cell-cell signaling|signaling receptor activity|amine binding|regulation of biological quality|somatodendritic compartment|membrane|ion binding|organic cyclic compound binding|cell junction|regulation of locomotion|regulation of behavior|cellular response to stimulus|heterocyclic compound binding|cell…	K04153	5-hydroxytryptamine receptor 1[-]	hsa04080|hsa04024|hsa04726|hsa04742	Neuroactive ligand-receptor interaction - Homo sapiens (human) |cAMP signaling pathway - Homo sapiens (human) |Serotonergic synapse - Homo sapiens (human) |Taste transduction - Homo sapiens (human)	1:23191895-23217502	318	277	272	82	96	93	6.24661695364301	5.70833814254723	5.36546251829977	1.66913715460842	1.82315671943588	1.84743763015693	5.77347253816334	1.77991050140041	1.69763460912911	7.91209511502628e-16	1.38427076119014e-13	UP
ENSG00000147027	TMEM47	transmembrane protein 47 [Source:HGNC Symbol;Acc:HGNC:18515]	protein_coding	GO:0110165|GO:0016020|GO:0005515|GO:0030054|GO:0007155|GO:0031224|GO:0071944|GO:0005886|GO:0016021|GO:0070161|GO:0098609|GO:0005911|GO:0005912	cellular anatomical entity|membrane|protein binding|cell junction|cell adhesion|intrinsic component of membrane|cell periphery|plasma membrane|integral component of membrane|anchoring junction|cell-cell adhesion|cell-cell junction|adherens junction	-	-	-	-	X:34627075-34657285	397	338	357	838	1039	913	6.40670792524412	5.72232268330316	5.78537383284574	14.0135639899315	16.2103430385488	14.8999352650762	5.97146814713101	15.0412807645188	-1.33277	9.97905612294869e-16	1.73640999939374e-13	DOWN
ENSG00000159399	HK2	hexokinase 2 [Source:HGNC Symbol;Acc:HGNC:4923]	protein_coding	GO:0110165|GO:0032502|GO:0050896|GO:0051179|GO:0008152|GO:0003824|GO:0030246|GO:0044237|GO:0006950|GO:0071840|GO:0051641|GO:0051094|GO:0044238|GO:0006807|GO:0044281|GO:0032879|GO:0065008|GO:0005829|GO:0050793|GO:0033036|GO:0019222|GO:0019674|GO:0043226|GO:0016020|GO:0046034|GO:0051651|GO:0043167|GO:0097159|GO:0005515|GO:0007275|GO:0048646|GO:0097367|GO:0036094|GO:0009892|GO:0019725|GO:0009056|GO:…	cellular anatomical entity|developmental process|response to stimulus|localization|metabolic process|catalytic activity|carbohydrate binding|cellular metabolic process|response to stress|cellular component organization or biogenesis|cellular localization|positive regulation of developmental process|primary metabolic process|nitrogen compound metabolic process|small molecule metabolic process|regu…	K00844	hexokinase[2.7.1.1]	hsa01100|hsa05131|hsa04910|hsa01200|hsa04066|hsa05230|hsa00010|hsa00520|hsa04973|hsa04930|hsa01250|hsa00500|hsa00051|hsa00052|hsa00524	Metabolic pathways - Homo sapiens (human) |Shigellosis - Homo sapiens (human) |Insulin signaling pathway - Homo sapiens (human) |Carbon metabolism - Homo sapiens (human) |HIF-1 signaling pathway - Homo sapiens (human) |Central carbon metabolism in cancer - Homo sapiens (human) |Glycolysis / Gluconeogenesis - Homo sapiens (human) |Amino sugar and nucleotide sugar metabolism - Homo sapiens (human) …	2:74834127-74893359	1386	1220	1265	2698	2942	2743	14.5981510643878	13.480505093177	13.379658925644	29.4467320157226	29.957806536025	29.216623780757	13.8194383610696	29.5403874441682	-1.09599	1.00747645906537e-15	1.7435877724268e-13	DOWN
ENSG00000197191	CYSRT1	cysteine rich tail 1 [Source:HGNC Symbol;Acc:HGNC:30529]	protein_coding	GO:0110165|GO:0005576|GO:0005615|GO:0043226|GO:0005515|GO:0042802|GO:0043227|GO:0070062|GO:0065010|GO:0031982|GO:1903561	cellular anatomical entity|extracellular region|extracellular space|organelle|protein binding|identical protein binding|membrane-bounded organelle|extracellular exosome|extracellular membrane-bounded organelle|vesicle|extracellular vesicle	-	-	-	-	9:137225174-137226315	594	536	603	199	186	240	50.8226092474272	48.1112804378807	51.8092570664441	17.6434209375416	15.3856881808955	20.765927780456	50.2477155839173	17.9316789662977	1.48654743248402	1.09386424497937e-15	1.88291674900562e-13	UP
ENSG00000181856	SLC2A4	solute carrier family 2 member 4 [Source:HGNC Symbol;Acc:HGNC:11009]	protein_coding	GO:0110165|GO:0032502|GO:0050896|GO:0051179|GO:0023052|GO:0008152|GO:0007610|GO:0007154|GO:0006950|GO:0071840|GO:0048869|GO:0051641|GO:0022857|GO:0044238|GO:0005576|GO:0030315|GO:0016192|GO:0065008|GO:0009986|GO:0005829|GO:0005615|GO:0043226|GO:0016020|GO:0007611|GO:0005515|GO:0048583|GO:0048584|GO:0030054|GO:0023051|GO:0071704|GO:0098793|GO:0051716|GO:0055085|GO:0051234|GO:0009058|GO:0005737|GO:…	cellular anatomical entity|developmental process|response to stimulus|localization|signaling|metabolic process|behavior|cell communication|response to stress|cellular component organization or biogenesis|cellular developmental process|cellular localization|transmembrane transporter activity|primary metabolic process|extracellular region|T-tubule|vesicle-mediated transport|regulation of biological…	K07191	MFS transporter, SP family, solute carrier family 2 (facilitated glucose transporter), member 4[-]	hsa05415|hsa04910|hsa04068|hsa04152|hsa04931|hsa04920|hsa04930	Diabetic cardiomyopathy - Homo sapiens (human) |Insulin signaling pathway - Homo sapiens (human) |FoxO signaling pathway - Homo sapiens (human) |AMPK signaling pathway - Homo sapiens (human) |Insulin resistance - Homo sapiens (human) |Adipocytokine signaling pathway - Homo sapiens (human) |Type II diabetes mellitus - Homo sapiens (human)	17:7281718-7288257	16	29	17	119	125	122	0.143680888586165	0.27320734549711	0.153307844933819	1.1073788824801	1.08525403249008	1.10794710146597	0.190065359672365	1.10019333881205	-2.53319	1.16847941374926e-15	2.00059921871712e-13	DOWN
ENSG00000120885	CLU	clusterin [Source:HGNC Symbol;Acc:HGNC:2095]	protein_coding	GO:0110165|GO:0032502|GO:0050896|GO:0032991|GO:0051179|GO:0044093|GO:0023052|GO:0008152|GO:0002376|GO:0003824|GO:0002682|GO:0008283|GO:0044237|GO:0007154|GO:0003700|GO:0006950|GO:0071840|GO:0048869|GO:0051641|GO:0002684|GO:0044238|GO:0005576|GO:0016192|GO:0006457|GO:0006807|GO:0032879|GO:0065008|GO:0009986|GO:0005829|GO:0033036|GO:0019222|GO:0036477|GO:0007034|GO:0045321|GO:0023057|GO:0097242|GO:…	cellular anatomical entity|developmental process|response to stimulus|protein-containing complex|localization|positive regulation of molecular function|signaling|metabolic process|immune system process|catalytic activity|regulation of immune system process|cell population proliferation|cellular metabolic process|cell communication|DNA-binding transcription factor activity|response to stress|cellu…	K17252	clusterin[-]	hsa04610	Complement and coagulation cascades - Homo sapiens (human)	8:27596917-27614700	3730	3596	3688	1968	1764	1619	22.8749401855284	23.1356976159469	22.7123318025168	12.5065243953686	10.4588	10.0407841431119	22.907656534664	11.0020399523235	1.05805883068362	1.33542350170493e-15	2.27426884330249e-13	UP
ENSG00000274012	RN7SL2	RNA component of signal recognition particle 7SL2 [Source:HGNC Symbol;Acc:HGNC:23134]	misc_RNA	GO:0110165|GO:0032991|GO:0051179|GO:0071840|GO:0051641|GO:0033036|GO:1990904|GO:0051234|GO:0005737|GO:0046907|GO:0048500|GO:0051668|GO:0044085|GO:0045184|GO:0008104|GO:0016043|GO:0051649|GO:0006886|GO:0015031|GO:0071705|GO:0090150|GO:0072594|GO:0072657|GO:0005786|GO:0022607|GO:0043933|GO:0071702|GO:0006612|GO:0065003|GO:0072599|GO:0033365|GO:0006605|GO:0070972|GO:0045047|GO:0006613|GO:0006614|GO:…	cellular anatomical entity|protein-containing complex|localization|cellular component organization or biogenesis|cellular localization|macromolecule localization|ribonucleoprotein complex|establishment of localization|cytoplasm|intracellular transport|signal recognition particle|localization within membrane|cellular component biogenesis|establishment of protein localization|protein localization|c…	-	-	-	-	14:49862550-49862849	742	799	1030	2613	1971	2473	161.252946315542	182.163996227404	224.781691821401	588.442265794538	414.117184583469	543.498	189.399544788116	515.352383029436	-1.44413	1.39171974910975e-15	2.35760270937813e-13	DOWN
ENSG00000164220	F2RL2	coagulation factor II thrombin receptor like 2 [Source:HGNC Symbol;Acc:HGNC:3539]	protein_coding	GO:0110165|GO:0050896|GO:0032991|GO:0023052|GO:0003824|GO:0007154|GO:0006950|GO:0038023|GO:0005576|GO:0065008|GO:0050817|GO:0001775|GO:0016020|GO:0005515|GO:0048583|GO:0048584|GO:0023051|GO:0045177|GO:0019725|GO:0016787|GO:0051716|GO:0031224|GO:0071944|GO:0007165|GO:0007186|GO:0005886|GO:0055082|GO:0016021|GO:0050878|GO:0009967|GO:0009966|GO:0004888|GO:0009611|GO:0030168|GO:0016324|GO:0031226|GO:…	cellular anatomical entity|response to stimulus|protein-containing complex|signaling|catalytic activity|cell communication|response to stress|signaling receptor activity|extracellular region|regulation of biological quality|coagulation|cell activation|membrane|protein binding|regulation of response to stimulus|positive regulation of response to stimulus|regulation of signaling|apical part of cell…	K04235	coagulation factor II (thrombin) receptor-like 2[-]	hsa04080|hsa04610	Neuroactive ligand-receptor interaction - Homo sapiens (human) |Complement and coagulation cascades - Homo sapiens (human)	5:76615482-76623413	77	69	74	10	15	5	1.0491476248571	0.986284827051495	1.01249274604851	0.141192773953835	0.197593283071122	0.0688942745067375	1.0159750659857	0.135893443843898	2.90231723566802	1.43155838220563e-15	2.41232656437251e-13	UP
ENSG00000204291	COL15A1	collagen type XV alpha 1 chain [Source:HGNC Symbol;Acc:HGNC:2192]	protein_coding	GO:0110165|GO:0032502|GO:0050896|GO:0032991|GO:0005198|GO:0023052|GO:0007154|GO:0071840|GO:0048869|GO:0005581|GO:0005576|GO:0005201|GO:0005615|GO:0043226|GO:0016020|GO:0007275|GO:0048646|GO:0007155|GO:0009653|GO:0051716|GO:0005737|GO:0031224|GO:0071944|GO:0007165|GO:0048856|GO:0012505|GO:0016021|GO:0035295|GO:0031012|GO:0030020|GO:0000902|GO:0001525|GO:0030154|GO:0048468|GO:0001568|GO:0005783|GO:…	cellular anatomical entity|developmental process|response to stimulus|protein-containing complex|structural molecule activity|signaling|cell communication|cellular component organization or biogenesis|cellular developmental process|collagen trimer|extracellular region|extracellular matrix structural constituent|extracellular space|organelle|membrane|multicellular organism development|anatomical s…	K08135	collagen type XV alpha[-]	hsa04974	Protein digestion and absorption - Homo sapiens (human)	9:98943179-99070792	2554	2443	2600	5097	5904	4967	17.9083897798073	17.970942346017	18.3074912437349	37.0348734164577	40.0234747354632	35.2208247960413	18.0622744565197	37.4263909826541	-1.05108	2.04449882250174e-15	3.40930827083532e-13	DOWN
ENSG00000124466	LYPD3	LY6/PLAUR domain containing 3 [Source:HGNC Symbol;Acc:HGNC:24880]	protein_coding	GO:0110165|GO:0005576|GO:0050840|GO:0005615|GO:0016020|GO:0005515|GO:0007155|GO:0008219|GO:0031224|GO:0071944|GO:0005886|GO:0060548|GO:0016021|GO:0031589|GO:0043236|GO:0031225|GO:0031226|GO:0010941|GO:0012501|GO:0043067|GO:0007160|GO:0046658|GO:0043069|GO:0006915|GO:0043066|GO:0010657|GO:0042981|GO:0010656|GO:0034391|GO:0034392	cellular anatomical entity|extracellular region|extracellular matrix binding|extracellular space|membrane|protein binding|cell adhesion|cell death|intrinsic component of membrane|cell periphery|plasma membrane|negative regulation of cell death|integral component of membrane|cell-substrate adhesion|laminin binding|anchored component of membrane|intrinsic component of plasma membrane|regulation of …	-	-	-	-	19:43460787-43465608	2142	1808	2062	975	845	985	38.0624751977385	33.7044849053092	36.7947576847573	17.9532390036312	14.5166645440598	17.7004206575098	36.1872392626017	16.7234414017336	1.11360928795126	2.8135322591585e-15	4.61953140212706e-13	UP
ENSG00000266074	BAHCC1	BAH domain and coiled-coil containing 1 [Source:HGNC Symbol;Acc:HGNC:29279]	protein_coding	GO:0003682	chromatin binding	-	-	-	-	17:81395457-81466331	957	1201	1243	2594	2879	2552	3.9662582523872	5.22183972626859	5.17320555998868	11.1403668950207	11.5356838713409	10.6959475627989	4.78710117954816	11.1239994430535	-1.21645	3.06456495960306e-15	5.00602940365363e-13	DOWN
ENSG00000146374	RSPO3	R-spondin 3 [Source:HGNC Symbol;Acc:HGNC:20866]	protein_coding	GO:0022414|GO:0000003|GO:0110165|GO:0032502|GO:0050896|GO:0023052|GO:0007154|GO:0048771|GO:0007267|GO:0005576|GO:0003006|GO:0050793|GO:0005515|GO:0007275|GO:0048646|GO:0048583|GO:0048584|GO:0097367|GO:0023051|GO:0009653|GO:0001763|GO:0051716|GO:0007165|GO:0048856|GO:0022603|GO:0005102|GO:0060713|GO:0060670|GO:0001974|GO:0009887|GO:0009967|GO:0009966|GO:0048513|GO:0035295|GO:0198738|GO:0008201|GO:…	reproductive process|reproduction|cellular anatomical entity|developmental process|response to stimulus|signaling|cell communication|tissue remodeling|cell-cell signaling|extracellular region|developmental process involved in reproduction|regulation of developmental process|protein binding|multicellular organism development|anatomical structure formation involved in morphogenesis|regulation of re…	K23098	R-spondin 3[-]	hsa04310	Wnt signaling pathway - Homo sapiens (human)	6:127118671-127199481	597	486	493	203	199	163	6.76323294133301	5.77600673848482	5.6084961483606	2.38307333648914	2.17954526123967	1.86739755754947	6.04924527605948	2.14333871842609	1.49689529661065	3.86258274448782e-15	6.24587432981145e-13	UP
ENSG00000136235	GPNMB	glycoprotein nmb [Source:HGNC Symbol;Acc:HGNC:4462]	protein_coding	GO:0110165|GO:0032502|GO:0050896|GO:0051179|GO:0040011|GO:0023052|GO:0008152|GO:0002376|GO:0002682|GO:0008283|GO:0044237|GO:0007154|GO:0048771|GO:0007267|GO:0030545|GO:0044238|GO:0038023|GO:0006807|GO:0032879|GO:0048870|GO:0050793|GO:0019222|GO:0045321|GO:0001775|GO:0043226|GO:0016020|GO:0002683|GO:0005515|GO:0009605|GO:0007275|GO:0048646|GO:0048583|GO:0048584|GO:0097367|GO:0009892|GO:0023051|GO:…	cellular anatomical entity|developmental process|response to stimulus|localization|locomotion|signaling|metabolic process|immune system process|regulation of immune system process|cell population proliferation|cellular metabolic process|cell communication|tissue remodeling|cell-cell signaling|signaling receptor regulator activity|primary metabolic process|signaling receptor activity|nitrogen comp…	-	-	-	-	7:23235967-23275108	856	770	878	377	344	356	4.74077066825166	4.47381188752228	4.88302607622743	2.16360235364889	1.84190030824501	1.99385835104339	4.69920287733379	1.99978700431243	1.23256970623454	4.07295734247202e-15	6.55295855446867e-13	UP
ENSG00000132002	DNAJB1	DnaJ heat shock protein family (Hsp40) member B1 [Source:HGNC Symbol;Acc:HGNC:5270]	protein_coding	GO:0044183|GO:0110165|GO:0032502|GO:0050896|GO:0044093|GO:0008152|GO:0003824|GO:0044237|GO:0006950|GO:0071840|GO:0098794|GO:0005654|GO:0044238|GO:0005576|GO:0006457|GO:0006807|GO:0005829|GO:0019222|GO:0036477|GO:0005615|GO:0050790|GO:0043226|GO:0005515|GO:0007275|GO:0048583|GO:0030054|GO:0061827|GO:0009892|GO:0071704|GO:0016787|GO:0051716|GO:0042995|GO:0009058|GO:0001671|GO:0005737|GO:0042221|GO:…	protein folding chaperone|cellular anatomical entity|developmental process|response to stimulus|positive regulation of molecular function|metabolic process|catalytic activity|cellular metabolic process|response to stress|cellular component organization or biogenesis|postsynapse|nucleoplasm|primary metabolic process|extracellular region|protein folding|nitrogen compound metabolic process|cytosol|r…	K09507	DnaJ homolog subfamily B member 1[-]	hsa04141|hsa05164	Protein processing in endoplasmic reticulum - Homo sapiens (human) |Influenza A - Homo sapiens (human)	19:14514769-14560391	2839	2038	2754	1222	1054	1043	7.62485053522318	5.74224886458583	7.42761943240094	3.40093131316296	2.73677733203841	2.83282698917781	6.93157294406998	2.99017854479306	1.21295114152572	4.26528730477073e-15	6.82808518184223e-13	UP
ENSG00000127324	TSPAN8	tetraspanin 8 [Source:HGNC Symbol;Acc:HGNC:11855]	protein_coding	GO:0022414|GO:0000003|GO:0110165|GO:0032502|GO:0050896|GO:0008152|GO:1900046|GO:0006950|GO:0048609|GO:0005576|GO:0003006|GO:0065008|GO:0009986|GO:0019222|GO:0050817|GO:0005615|GO:0043226|GO:0016020|GO:0005515|GO:0009605|GO:0048583|GO:1900047|GO:0019953|GO:0071704|GO:0051239|GO:0031224|GO:0071944|GO:0044877|GO:0005886|GO:0005102|GO:0050819|GO:0016021|GO:0050878|GO:0007283|GO:0060255|GO:0030195|GO:…	reproductive process|reproduction|cellular anatomical entity|developmental process|response to stimulus|metabolic process|regulation of hemostasis|response to stress|multicellular organismal reproductive process|extracellular region|developmental process involved in reproduction|regulation of biological quality|cell surface|regulation of metabolic process|coagulation|extracellular space|organelle…	-	-	-	-	12:71125085-71441898	365	367	339	104	119	134	6.48237191110526	6.83782864855728	6.04589681191206	1.91396337557937	2.04323736477935	2.40667165240033	6.45536579052487	2.12129079758635	1.60555644096977	4.61864584837158e-15	7.35697433469219e-13	UP
ENSG00000231711	LINC00899	long intergenic non-protein coding RNA 899 [Source:HGNC Symbol;Acc:HGNC:48583]	lncRNA	-	-	-	-	-	-	22:46039907-46044853	312	281	312	780	847	706	2.81152273773009	2.6564693947643	2.82332899405099	7.28352510402941	7.37909294914428	6.43370252308425	2.76377370884846	7.03210685875265	-1.34732	5.25645813534024e-15	8.33148614451428e-13	DOWN
ENSG00000129521	EGLN3	egl-9 family hypoxia inducible factor 3 [Source:HGNC Symbol;Acc:HGNC:14661]	protein_coding	GO:0110165|GO:0050896|GO:0044093|GO:0008152|GO:0003824|GO:0008283|GO:0030246|GO:0044237|GO:0006950|GO:0005654|GO:0044238|GO:0006807|GO:0005829|GO:0019222|GO:0050790|GO:0043226|GO:0043167|GO:0005515|GO:0036094|GO:0140096|GO:0016491|GO:0071704|GO:0008219|GO:0016787|GO:0051716|GO:0005737|GO:0042221|GO:0043085|GO:0043169|GO:0008233|GO:0001666|GO:0019842|GO:0060255|GO:0051336|GO:0048029|GO:0051173|GO:…	cellular anatomical entity|response to stimulus|positive regulation of molecular function|metabolic process|catalytic activity|cell population proliferation|carbohydrate binding|cellular metabolic process|response to stress|nucleoplasm|primary metabolic process|nitrogen compound metabolic process|cytosol|regulation of metabolic process|regulation of catalytic activity|organelle|ion binding|protei…	K09592	hypoxia-inducible factor prolyl hydroxylase[1.14.11.29]	hsa05200|hsa04066|hsa05211	Pathways in cancer - Homo sapiens (human) |HIF-1 signaling pathway - Homo sapiens (human) |Renal cell carcinoma - Homo sapiens (human)	14:33924227-34462774	158	107	121	435	437	406	1.07169064374142	0.761392476395129	0.824169886333007	3.05746459000723	2.86566766807964	2.78488259921246	0.885751002156519	2.90267161909978	-1.71241	5.36030871685748e-15	8.45423665948896e-13	DOWN
ENSG00000164171	ITGA2	integrin subunit alpha 2 [Source:HGNC Symbol;Acc:HGNC:6137]	protein_coding	GO:0022414|GO:0000003|GO:0110165|GO:0032502|GO:0050896|GO:0032991|GO:0051179|GO:0040011|GO:0044093|GO:0016032|GO:0023052|GO:0008152|GO:0002376|GO:0003824|GO:0002682|GO:0008283|GO:0044306|GO:0044237|GO:0014823|GO:0007154|GO:0006950|GO:0071840|GO:0048869|GO:0002684|GO:0150034|GO:0044238|GO:0050900|GO:0038023|GO:0140272|GO:0043235|GO:0016192|GO:0006807|GO:0051606|GO:0032879|GO:0019058|GO:0065008|GO:…	reproductive process|reproduction|cellular anatomical entity|developmental process|response to stimulus|protein-containing complex|localization|locomotion|positive regulation of molecular function|viral process|signaling|metabolic process|immune system process|catalytic activity|regulation of immune system process|cell population proliferation|neuron projection terminus|cellular metabolic process…	K06481	integrin alpha 2[-]	hsa05200|hsa04151|hsa05165|hsa04810|hsa05205|hsa04510|hsa04145|hsa04611|hsa04640|hsa05414|hsa05222|hsa05410|hsa04512|hsa05412	Pathways in cancer - Homo sapiens (human) |PI3K-Akt signaling pathway - Homo sapiens (human) |Human papillomavirus infection - Homo sapiens (human) |Regulation of actin cytoskeleton - Homo sapiens (human) |Proteoglycans in cancer - Homo sapiens (human) |Focal adhesion - Homo sapiens (human) |Phagosome - Homo sapiens (human) |Platelet activation - Homo sapiens (human) |Hematopoietic cell lineage -…	5:52989340-53094779	3469	1796	1836	408	564	782	25.0600704065553	13.6111922204502	13.3189654934583	3.05421081350231	3.93903282675077	5.71286742007446	17.3300760401546	4.23537035344251	2.03271795095418	5.57758668571392e-15	8.75380357433837e-13	UP
ENSG00000150093	ITGB1	integrin subunit beta 1 [Source:HGNC Symbol;Acc:HGNC:6153]	protein_coding	GO:0022414|GO:0000003|GO:0110165|GO:0032502|GO:0050896|GO:0032991|GO:0051179|GO:0040011|GO:0044093|GO:0016032|GO:0023052|GO:0008152|GO:0002376|GO:0003824|GO:0007610|GO:0008283|GO:0043209|GO:0032409|GO:0044237|GO:0007154|GO:0006950|GO:0071840|GO:0048869|GO:0051641|GO:0007267|GO:0022857|GO:0098794|GO:0051094|GO:0048609|GO:0035748|GO:0050900|GO:0038023|GO:0005576|GO:0140272|GO:0031256|GO:0043235|GO:…	reproductive process|reproduction|cellular anatomical entity|developmental process|response to stimulus|protein-containing complex|localization|locomotion|positive regulation of molecular function|viral process|signaling|metabolic process|immune system process|catalytic activity|behavior|cell population proliferation|myelin sheath|regulation of transporter activity|cellular metabolic process|cell…	K05719	integrin beta 1[-]	hsa05200|hsa04151|hsa05165|hsa05131|hsa04810|hsa04015|hsa05205|hsa04510|hsa05130|hsa04360|hsa04530|hsa04514|hsa04145|hsa05135|hsa04611|hsa04670|hsa05145|hsa05414|hsa05222|hsa05410|hsa04512|hsa05412|hsa05100|hsa05133|hsa05140	Pathways in cancer - Homo sapiens (human) |PI3K-Akt signaling pathway - Homo sapiens (human) |Human papillomavirus infection - Homo sapiens (human) |Shigellosis - Homo sapiens (human) |Regulation of actin cytoskeleton - Homo sapiens (human) |Rap1 signaling pathway - Homo sapiens (human) |Proteoglycans in cancer - Homo sapiens (human) |Focal adhesion - Homo sapiens (human) |Pathogenic Escherichia …	10:32887273-33005792	17872	13314	17463	7951	8587	7050	39.546376425705	30.9067869269841	38.8036095718122	18.2312245235207	18.3699408785926	15.7758324902434	36.4189243081671	17.4589992974522	1.06071744064739	5.81368729905262e-15	9.07984518311062e-13	UP
ENSG00000154127	UBASH3B	ubiquitin associated and SH3 domain containing B [Source:HGNC Symbol;Acc:HGNC:29884]	protein_coding	GO:0110165|GO:0032502|GO:0050896|GO:0051179|GO:0023052|GO:0008152|GO:0044092|GO:0002376|GO:0003824|GO:0002682|GO:0043086|GO:0044237|GO:1900046|GO:0007154|GO:0006950|GO:0048771|GO:0048869|GO:0051641|GO:0044238|GO:0006807|GO:0032879|GO:0065008|GO:0050793|GO:0002520|GO:0019222|GO:0051093|GO:0050817|GO:0023057|GO:0001775|GO:0050790|GO:0043226|GO:0051098|GO:0051651|GO:0002683|GO:0005515|GO:0009605|GO:…	cellular anatomical entity|developmental process|response to stimulus|localization|signaling|metabolic process|negative regulation of molecular function|immune system process|catalytic activity|regulation of immune system process|negative regulation of catalytic activity|cellular metabolic process|regulation of hemostasis|cell communication|response to stress|tissue remodeling|cellular developmen…	-	-	-	-	11:122655722-122814473	1176	1221	1225	590	593	535	7.33977416615963	7.99470988158494	7.67769541295188	3.81581942584177	3.57818536285978	3.37674938503514	7.67072648689882	3.59025139124556	1.09527835458304	6.07019656090426e-15	9.43444093643066e-13	UP
ENSG00000151012	SLC7A11	solute carrier family 7 member 11 [Source:HGNC Symbol;Acc:HGNC:11059]	protein_coding	GO:0110165|GO:0032502|GO:0050896|GO:0051179|GO:0023052|GO:0008152|GO:0002376|GO:0007610|GO:0002682|GO:0008283|GO:0044237|GO:0007154|GO:0006950|GO:0071840|GO:0048869|GO:0051641|GO:0007267|GO:0022857|GO:0044238|GO:0006807|GO:0044281|GO:0032879|GO:0065008|GO:0009986|GO:0033036|GO:0019222|GO:0050817|GO:0001775|GO:0043226|GO:0016020|GO:0007611|GO:0005515|GO:0001776|GO:0007275|GO:0048583|GO:0023051|GO:…	cellular anatomical entity|developmental process|response to stimulus|localization|signaling|metabolic process|immune system process|behavior|regulation of immune system process|cell population proliferation|cellular metabolic process|cell communication|response to stress|cellular component organization or biogenesis|cellular developmental process|cellular localization|cell-cell signaling|transme…	K13869	solute carrier family 7 (L-type amino acid transporter), member 11[-]	hsa04216	Ferroptosis - Homo sapiens (human)	4:138164097-138242349	4536	4718	4635	2052	2736	2031	29.9779015176536	32.7113025693937	30.760802595545	14.052901896792	17.4814297911611	13.573991995084	31.1500022275308	15.0361078943457	1.05080109356296	7.28124229271235e-15	1.11542360997977e-12	UP
ENSG00000170558	CDH2	cadherin 2 [Source:HGNC Symbol;Acc:HGNC:1759]	protein_coding	GO:0110165|GO:0032502|GO:0050896|GO:0032991|GO:0051179|GO:0040011|GO:0023052|GO:0008283|GO:0007154|GO:0071840|GO:0048869|GO:0051641|GO:0007267|GO:0098794|GO:0019827|GO:0016192|GO:0098727|GO:0051606|GO:0032879|GO:0065008|GO:0009986|GO:0048870|GO:0050793|GO:0033036|GO:0048786|GO:0023057|GO:0043226|GO:0016020|GO:0043167|GO:0097159|GO:0031252|GO:0005515|GO:0009605|GO:0051050|GO:0007275|GO:0048583|GO:…	cellular anatomical entity|developmental process|response to stimulus|protein-containing complex|localization|locomotion|signaling|cell population proliferation|cell communication|cellular component organization or biogenesis|cellular developmental process|cellular localization|cell-cell signaling|postsynapse|stem cell population maintenance|vesicle-mediated transport|maintenance of cell number|d…	K06736	cadherin 2, type 1, N-cadherin[-]	hsa04514|hsa05412	Cell adhesion molecules - Homo sapiens (human) |Arrhythmogenic right ventricular cardiomyopathy - Homo sapiens (human)	18:27932879-28177946	499	424	605	190	170	172	2.22387905164802	1.98238406851315	2.70760849936184	0.877452621868187	0.732476304215187	0.775192220369835	2.30462387317434	0.79504038215107	1.53543126882056	8.74189541965649e-15	1.3328060269102e-12	UP
ENSG00000005102	MEOX1	mesenchyme homeobox 1 [Source:HGNC Symbol;Acc:HGNC:7013]	protein_coding	GO:0110165|GO:0032502|GO:0008152|GO:0002376|GO:0044237|GO:0003700|GO:0048869|GO:0044238|GO:0006807|GO:0002520|GO:0019222|GO:0043226|GO:0000785|GO:0097159|GO:0005515|GO:0007275|GO:0007389|GO:0048646|GO:0071704|GO:0009653|GO:1901363|GO:0009058|GO:0005737|GO:0048856|GO:0003682|GO:1901360|GO:0003676|GO:0006139|GO:0044249|GO:0048513|GO:0046483|GO:0060255|GO:0009889|GO:0001216|GO:0051173|GO:0048534|GO:…	cellular anatomical entity|developmental process|metabolic process|immune system process|cellular metabolic process|DNA-binding transcription factor activity|cellular developmental process|primary metabolic process|nitrogen compound metabolic process|immune system development|regulation of metabolic process|organelle|chromatin|organic cyclic compound binding|protein binding|multicellular organism…	-	-	-	-	17:43640389-43661922	39	36	60	170	252	199	0.523284165653593	0.506751552403156	0.808449558909732	2.36367796218302	3.26896849387162	2.7002387284736	0.612828425655494	2.77762839484275	-2.1803	1.22346583309971e-14	1.84772196124308e-12	DOWN
ENSG00000198626	RYR2	ryanodine receptor 2 [Source:HGNC Symbol;Acc:HGNC:10484]	protein_coding	GO:0110165|GO:0032502|GO:0050896|GO:0032991|GO:0051179|GO:0044093|GO:0023052|GO:0032409|GO:0014823|GO:0007154|GO:0006950|GO:0051641|GO:0007267|GO:0022857|GO:0032411|GO:0099080|GO:0051606|GO:0032879|GO:0065008|GO:0033036|GO:0033218|GO:0043226|GO:0016020|GO:0051651|GO:0043167|GO:0097159|GO:0005515|GO:0009605|GO:0051050|GO:0007275|GO:0030029|GO:0036094|GO:0023051|GO:0051775|GO:0098796|GO:0019725|GO:…	cellular anatomical entity|developmental process|response to stimulus|protein-containing complex|localization|positive regulation of molecular function|signaling|regulation of transporter activity|response to activity|cell communication|response to stress|cellular localization|cell-cell signaling|transmembrane transporter activity|positive regulation of transporter activity|supramolecular complex…	K04962	ryanodine receptor 2[-]	hsa05022|hsa05020|hsa04020|hsa04024|hsa05415|hsa04921|hsa04261|hsa04371|hsa04972|hsa04713|hsa05414|hsa05410|hsa04260|hsa04911|hsa05412	Pathways of neurodegeneration - multiple diseases - Homo sapiens (human) |Prion disease - Homo sapiens (human) |Calcium signaling pathway - Homo sapiens (human) |cAMP signaling pathway - Homo sapiens (human) |Diabetic cardiomyopathy - Homo sapiens (human) |Oxytocin signaling pathway - Homo sapiens (human) |Adrenergic signaling in cardiomyocytes - Homo sapiens (human) |Apelin signaling pathway - H…	1:237042184-237833988	559	603	595	234	257	210	1.87502897481035	2.12190217665497	2.00416307901495	0.813341191346328	0.833416841154095	0.712336386665588	2.00036474349342	0.78636480638867	1.3469924221394	1.26625737703133e-14	1.90336912865785e-12	UP
ENSG00000244405	ETV5	ETS variant transcription factor 5 [Source:HGNC Symbol;Acc:HGNC:3494]	protein_coding	GO:0110165|GO:0032502|GO:0050896|GO:0008152|GO:0044237|GO:0003700|GO:0006950|GO:0048869|GO:0005654|GO:0044238|GO:0006807|GO:0019222|GO:0043226|GO:0000785|GO:0097159|GO:0005515|GO:0009892|GO:0071704|GO:0051716|GO:1901363|GO:0009058|GO:0042221|GO:0006979|GO:1901360|GO:0003676|GO:0006139|GO:0044249|GO:0046483|GO:0060255|GO:0009889|GO:0001216|GO:0051173|GO:0030154|GO:0009890|GO:0010604|GO:0051171|GO:…	cellular anatomical entity|developmental process|response to stimulus|metabolic process|cellular metabolic process|DNA-binding transcription factor activity|response to stress|cellular developmental process|nucleoplasm|primary metabolic process|nitrogen compound metabolic process|regulation of metabolic process|organelle|chromatin|organic cyclic compound binding|protein binding|negative regulatio…	K15593	ets translocation variant 5[-]	hsa05202|hsa05215	Transcriptional misregulation in cancer - Homo sapiens (human) |Prostate cancer - Homo sapiens (human)	3:186046314-186110318	1586	1402	1362	639	770	692	13.0311103526082	12.0847651513376	11.2376391630852	5.44050914999883	6.11648252421123	5.74981280439907	12.1178382223437	5.76893482620304	1.07075548034704	1.59455066844399e-14	2.37454552332889e-12	UP
ENSG00000182326	C1S	complement C1s [Source:HGNC Symbol;Acc:HGNC:1247]	protein_coding	GO:0110165|GO:0050896|GO:0008152|GO:0002376|GO:0003824|GO:0002682|GO:0006950|GO:0002684|GO:0044238|GO:0005576|GO:0006807|GO:0005615|GO:0043167|GO:0005515|GO:0009605|GO:0048583|GO:0048584|GO:0140096|GO:0071704|GO:0006955|GO:0016787|GO:0051707|GO:0002253|GO:0072562|GO:0043169|GO:0098542|GO:0008233|GO:0042802|GO:0043207|GO:0006956|GO:0006952|GO:0050778|GO:0002250|GO:0006959|GO:0019538|GO:0043170|GO:…	cellular anatomical entity|response to stimulus|metabolic process|immune system process|catalytic activity|regulation of immune system process|response to stress|positive regulation of immune system process|primary metabolic process|extracellular region|nitrogen compound metabolic process|extracellular space|ion binding|protein binding|response to external stimulus|regulation of response to stimu…	K01331	complement component 1, s subcomponent[3.4.21.42]	hsa05171|hsa05322|hsa05150|hsa04610|hsa05133	Coronavirus disease - COVID-19 - Homo sapiens (human) |Systemic lupus erythematosus - Homo sapiens (human) |Staphylococcus aureus infection - Homo sapiens (human) |Complement and coagulation cascades - Homo sapiens (human) |Pertussis - Homo sapiens (human)	12:6988259-7071032	581	811	506	212	205	177	1.56500092241927	2.29176764981977	1.36869974314026	0.59174596763312	0.533855436013472	0.482149483362463	1.7418227717931	0.535916962336352	1.70051645435365	1.84891169331257e-14	2.71544062774259e-12	UP
ENSG00000172927	MYEOV	myeloma overexpressed [Source:HGNC Symbol;Acc:HGNC:7563]	protein_coding	GO:0005515	protein binding	-	-	-	-	11:69294151-69341682	200	159	276	52	35	49	1.44415832975803	1.2044675357469	2.00130739959972	0.389092436118489	0.244335699838668	0.357812257859237	1.54997775503488	0.330413464605465	2.22990312637061	1.90739810317924e-14	2.78854635020501e-12	UP
ENSG00000114251	WNT5A	Wnt family member 5A [Source:HGNC Symbol;Acc:HGNC:12784]	protein_coding	GO:0022414|GO:0000003|GO:0110165|GO:0032502|GO:0050896|GO:0051179|GO:0040011|GO:0044093|GO:0023052|GO:0008152|GO:0002376|GO:0003824|GO:0002682|GO:0008283|GO:0040008|GO:0021700|GO:0044237|GO:0007154|GO:0003700|GO:0006950|GO:0071840|GO:0048869|GO:0002684|GO:0007267|GO:0098794|GO:0030545|GO:0051094|GO:1902474|GO:0044238|GO:0050900|GO:0038023|GO:0005576|GO:0016192|GO:2000243|GO:0006807|GO:0003006|GO:…	reproductive process|reproduction|cellular anatomical entity|developmental process|response to stimulus|localization|locomotion|positive regulation of molecular function|signaling|metabolic process|immune system process|catalytic activity|regulation of immune system process|cell population proliferation|regulation of growth|developmental maturation|cellular metabolic process|cell communication|DN…	K00444	wingless-type MMTV integration site family, member 5[-]	hsa05200|hsa05022|hsa05010|hsa05165|hsa05205|hsa04360|hsa04310|hsa05225|hsa04390|hsa04150|hsa04934|hsa05226|hsa05224|hsa04550|hsa04916|hsa05217	Pathways in cancer - Homo sapiens (human) |Pathways of neurodegeneration - multiple diseases - Homo sapiens (human) |Alzheimer disease - Homo sapiens (human) |Human papillomavirus infection - Homo sapiens (human) |Proteoglycans in cancer - Homo sapiens (human) |Axon guidance - Homo sapiens (human) |Wnt signaling pathway - Homo sapiens (human) |Hepatocellular carcinoma - Homo sapiens (human) |Hipp…	3:55465715-55490539	1736	1517	1545	782	854	764	12.075257600557	11.0699039477123	10.7918270527889	5.6365575884132	5.74298219106103	5.37414590039499	11.3123295336861	5.58456189328974	1.01838004088835	2.13564669259087e-14	3.10804546166736e-12	UP
ENSG00000183036	PCP4	Purkinje cell protein 4 [Source:HGNC Symbol;Acc:HGNC:8742]	protein_coding	GO:0110165|GO:0032502|GO:0050896|GO:0032991|GO:0023052|GO:0007154|GO:0048869|GO:0051094|GO:0005829|GO:0050793|GO:0043226|GO:0043167|GO:0005515|GO:0007275|GO:0051716|GO:0005737|GO:0007165|GO:0048856|GO:0043169|GO:0099004|GO:0030154|GO:0045597|GO:0005516|GO:0048731|GO:0043229|GO:0043227|GO:0045595|GO:0046872|GO:0022008|GO:0007399|GO:0045664|GO:0030182|GO:0043231|GO:0045666|GO:0005509|GO:0048699|GO:…	cellular anatomical entity|developmental process|response to stimulus|protein-containing complex|signaling|cell communication|cellular developmental process|positive regulation of developmental process|cytosol|regulation of developmental process|organelle|ion binding|protein binding|multicellular organism development|cellular response to stimulus|cytoplasm|signal transduction|anatomical structure…	-	-	-	-	21:39867438-39929397	3	0	0	29	43	30	0.12816338848752	0	0	1.28391035113711	1.77611815437912	1.29616947646686	0.04272112949584	1.45206599399436	-5.08701	2.16250294228822e-14	3.13288944358561e-12	DOWN
ENSG00000134755	DSC2	desmocollin 2 [Source:HGNC Symbol;Acc:HGNC:3036]	protein_coding	GO:0110165|GO:0050896|GO:0051179|GO:0023052|GO:0007154|GO:0006950|GO:0005576|GO:0032879|GO:0065008|GO:0005829|GO:0005615|GO:0043226|GO:0016020|GO:0043167|GO:0005515|GO:0009605|GO:0030029|GO:0030054|GO:0007155|GO:0051239|GO:0098900|GO:0051716|GO:0005737|GO:0031224|GO:0071944|GO:0043169|GO:0005886|GO:0016021|GO:0098901|GO:0042594|GO:0044057|GO:0009991|GO:0031410|GO:0030048|GO:0050839|GO:0002027|GO:…	cellular anatomical entity|response to stimulus|localization|signaling|cell communication|response to stress|extracellular region|regulation of localization|regulation of biological quality|cytosol|extracellular space|organelle|membrane|ion binding|protein binding|response to external stimulus|actin filament-based process|cell junction|cell adhesion|regulation of multicellular organismal process|…	K07601	desmocollin 2[-]	hsa05412	Arrhythmogenic right ventricular cardiomyopathy - Homo sapiens (human)	18:31058840-31102522	345	263	334	843	819	764	1.5214319606821	1.21674805022702	1.47910647086001	3.85231346259523	3.4918063476036	3.40718814423716	1.40576216058971	3.58376931814533	-1.35013	3.40706177549243e-14	4.84817319404183e-12	DOWN
ENSG00000227533	SLC2A1-DT	SLC2A1 divergent transcript [Source:HGNC Symbol;Acc:HGNC:44187]	lncRNA	-	-	-	-	-	-	1:42959049-42996814	34	34	32	169	149	125	0.322094371719701	0.337907585089406	0.304428807890893	1.65904332228643	1.36467481620105	1.1975410618815	0.321476921566667	1.40708640012299	-2.12992	4.04596716488706e-14	5.70659606688057e-12	DOWN
ENSG00000148677	ANKRD1	ankyrin repeat domain 1 [Source:HGNC Symbol;Acc:HGNC:15819]	protein_coding	GO:0110165|GO:0032502|GO:0050896|GO:0032991|GO:0051179|GO:0023052|GO:0008152|GO:0044237|GO:0007154|GO:0006950|GO:0071840|GO:0048869|GO:0005654|GO:0099080|GO:0044238|GO:0006807|GO:0001650|GO:0032879|GO:0005829|GO:0033036|GO:0019222|GO:0043226|GO:0005667|GO:0097159|GO:0005515|GO:0009605|GO:0051050|GO:0007275|GO:0048646|GO:0048583|GO:0048584|GO:0030029|GO:1904951|GO:0009892|GO:0023051|GO:0071704|GO:…	cellular anatomical entity|developmental process|response to stimulus|protein-containing complex|localization|signaling|metabolic process|cellular metabolic process|cell communication|response to stress|cellular component organization or biogenesis|cellular developmental process|nucleoplasm|supramolecular complex|primary metabolic process|nitrogen compound metabolic process|fibrillar center|regul…	-	-	-	-	10:90912096-90921087	44	25	45	0	4	0	1.60258215399253	0.955253381175173	1.64591748885854	0	0.140851751323801	0	1.40125100800875	0.0469505837746003	4.89942850444243	4.7561848278789e-14	6.67889340500872e-12	UP
ENSG00000109625	CPZ	carboxypeptidase Z [Source:HGNC Symbol;Acc:HGNC:2333]	protein_coding	GO:0110165|GO:0050896|GO:0023052|GO:0008152|GO:0003824|GO:0044237|GO:0007154|GO:0007267|GO:0044238|GO:0005576|GO:0006807|GO:0005615|GO:0043167|GO:0005515|GO:0140096|GO:0071704|GO:0016787|GO:0051716|GO:0007165|GO:0043169|GO:0008233|GO:0198738|GO:0007166|GO:0019538|GO:1905114|GO:0043170|GO:0034641|GO:1901564|GO:0006508|GO:0046872|GO:0010467|GO:0043603|GO:0016055|GO:0008237|GO:0008238|GO:0051604|GO:…	cellular anatomical entity|response to stimulus|signaling|metabolic process|catalytic activity|cellular metabolic process|cell communication|cell-cell signaling|primary metabolic process|extracellular region|nitrogen compound metabolic process|extracellular space|ion binding|protein binding|catalytic activity, acting on a protein|organic substance metabolic process|hydrolase activity|cellular res…	-	-	-	-	4:8592660-8619759	166	183	181	57	50	39	1.31263215199639	1.51808708748229	1.43724803661084	0.4670611664522	0.382242679604445	0.311870062969262	1.42265575869651	0.387057969675302	1.87796505375299	5.04355770273161e-14	7.05151034796323e-12	UP
ENSG00000171552	BCL2L1	BCL2 like 1 [Source:HGNC Symbol;Acc:HGNC:992]	protein_coding	GO:0022414|GO:0000003|GO:0110165|GO:0032502|GO:0050896|GO:0032991|GO:0051179|GO:0016032|GO:0023052|GO:0002376|GO:0008283|GO:0051301|GO:0040008|GO:0007154|GO:0006950|GO:0071840|GO:0048869|GO:0051641|GO:0048609|GO:0016192|GO:0003006|GO:0032879|GO:0065008|GO:0005829|GO:0050793|GO:0033036|GO:0051093|GO:0045321|GO:0023057|GO:0001775|GO:0043226|GO:0016020|GO:0005515|GO:0001906|GO:0009605|GO:0031640|GO:…	reproductive process|reproduction|cellular anatomical entity|developmental process|response to stimulus|protein-containing complex|localization|viral process|signaling|immune system process|cell population proliferation|cell division|regulation of growth|cell communication|response to stress|cellular component organization or biogenesis|cellular developmental process|cellular localization|multice…	K04570	Bcl-2-like 1 (apoptosis regulator Bcl-X)[-]	hsa05200|hsa05168|hsa05022|hsa05014|hsa04151|hsa05012|hsa05131|hsa04014|hsa05166|hsa05417|hsa05170|hsa05202|hsa04621|hsa05225|hsa04630|hsa04140|hsa05162|hsa04210|hsa05145|hsa04064|hsa05222|hsa01521|hsa05212|hsa05220|hsa04115|hsa01524|hsa04137|hsa04215	Pathways in cancer - Homo sapiens (human) |Herpes simplex virus 1 infection - Homo sapiens (human) |Pathways of neurodegeneration - multiple diseases - Homo sapiens (human) |Amyotrophic lateral sclerosis - Homo sapiens (human) |PI3K-Akt signaling pathway - Homo sapiens (human) |Parkinson disease - Homo sapiens (human) |Shigellosis - Homo sapiens (human) |Ras signaling pathway - Homo sapiens (huma…	20:31664452-31723989	1815	2623	2690	1032	1047	991	7.88826755608411	11.9595547690036	11.7402420439998	4.64777558576398	4.39930905576137	4.35560340343008	10.5293547896958	4.46756268165181	1.23685715853573	5.19746881237476e-14	7.23510256373055e-12	UP
ENSG00000187498	COL4A1	collagen type IV alpha 1 chain [Source:HGNC Symbol;Acc:HGNC:2202]	protein_coding	GO:0110165|GO:0032502|GO:0050896|GO:0032991|GO:0005198|GO:0023052|GO:0007154|GO:0071840|GO:0048869|GO:0099080|GO:0005581|GO:0005576|GO:0005201|GO:0005615|GO:0043226|GO:0016020|GO:0005515|GO:0007275|GO:0048646|GO:0009653|GO:0001763|GO:0051716|GO:0005737|GO:0042221|GO:0071944|GO:0007165|GO:0048856|GO:0012505|GO:1901698|GO:0048513|GO:0010033|GO:0035295|GO:0031012|GO:0030020|GO:0071495|GO:0001525|GO:…	cellular anatomical entity|developmental process|response to stimulus|protein-containing complex|structural molecule activity|signaling|cell communication|cellular component organization or biogenesis|cellular developmental process|supramolecular complex|collagen trimer|extracellular region|extracellular matrix structural constituent|extracellular space|organelle|membrane|protein binding|multicel…	K06237	collagen type IV alpha[-]	hsa05200|hsa04151|hsa05165|hsa04510|hsa04926|hsa04974|hsa05146|hsa04933|hsa05222|hsa04512	Pathways in cancer - Homo sapiens (human) |PI3K-Akt signaling pathway - Homo sapiens (human) |Human papillomavirus infection - Homo sapiens (human) |Focal adhesion - Homo sapiens (human) |Relaxin signaling pathway - Homo sapiens (human) |Protein digestion and absorption - Homo sapiens (human) |Amoebiasis - Homo sapiens (human) |AGE-RAGE signaling pathway in diabetic complications - Homo sapiens (…	13:110148963-110307157	8444	6294	6839	2779	3900	3501	25.8024207443074	20.1767277329838	20.9857543056256	8.79956703783259	11.5215145782442	10.8186730157873	22.3216342609723	10.3799182106214	1.10464758090959	7.83973071285074e-14	1.08191663031613e-11	UP
ENSG00000205221	VIT	vitrin [Source:HGNC Symbol;Acc:HGNC:12697]	protein_coding	GO:0110165|GO:0032502|GO:0071840|GO:0005576|GO:0007275|GO:0097367|GO:0007155|GO:0071944|GO:0048856|GO:0045785|GO:0048513|GO:0031012|GO:0031589|GO:0030155|GO:0005539|GO:0048731|GO:0016043|GO:0021510|GO:0007399|GO:0043062|GO:0007417|GO:0062023|GO:0010810|GO:0010811|GO:0030198|GO:0005614	cellular anatomical entity|developmental process|cellular component organization or biogenesis|extracellular region|multicellular organism development|carbohydrate derivative binding|cell adhesion|cell periphery|anatomical structure development|positive regulation of cell adhesion|animal organ development|extracellular matrix|cell-substrate adhesion|regulation of cell adhesion|glycosaminoglycan b…	-	-	-	-	2:36696690-36814794	74	61	61	197	261	231	0.647066500008258	0.559577433668253	0.535630973805053	1.78503329741663	2.20644417601686	2.04268011274334	0.580758302493855	2.01138586205894	-1.79218	9.65893572754014e-14	1.32725384201139e-11	DOWN
ENSG00000101680	LAMA1	laminin subunit alpha 1 [Source:HGNC Symbol;Acc:HGNC:6481]	protein_coding	GO:0110165|GO:0032502|GO:0050896|GO:0032991|GO:0005198|GO:0051179|GO:0040011|GO:0023052|GO:0008152|GO:0044237|GO:0007154|GO:0071840|GO:0048869|GO:0043256|GO:0051094|GO:0044238|GO:0005576|GO:0006807|GO:0032879|GO:0048870|GO:0050793|GO:0005201|GO:0098636|GO:0005615|GO:0016020|GO:0008289|GO:0005515|GO:0009605|GO:0007275|GO:0048583|GO:0048584|GO:0030054|GO:0097367|GO:0023051|GO:0007155|GO:0040012|GO:…	cellular anatomical entity|developmental process|response to stimulus|protein-containing complex|structural molecule activity|localization|locomotion|signaling|metabolic process|cellular metabolic process|cell communication|cellular component organization or biogenesis|cellular developmental process|laminin complex|positive regulation of developmental process|primary metabolic process|extracellul…	K05637	laminin, alpha 1/2[-]	hsa05200|hsa04151|hsa05165|hsa04510|hsa05145|hsa05146|hsa05414|hsa05222|hsa05410|hsa04512|hsa05412|hsa05416	Pathways in cancer - Homo sapiens (human) |PI3K-Akt signaling pathway - Homo sapiens (human) |Human papillomavirus infection - Homo sapiens (human) |Focal adhesion - Homo sapiens (human) |Toxoplasmosis - Homo sapiens (human) |Amoebiasis - Homo sapiens (human) |Dilated cardiomyopathy - Homo sapiens (human) |Small cell lung cancer - Homo sapiens (human) |Hypertrophic cardiomyopathy - Homo sapiens (…	18:6941742-7117797	458	517	482	178	214	188	1.54339597465985	1.82773711173985	1.63109179393175	0.621572775782926	0.697201986764336	0.640676511152679	1.66740829344382	0.653150424566647	1.35212021943613	1.02309803422905e-13	1.39985169922699e-11	UP
ENSG00000144959	NCEH1	neutral cholesterol ester hydrolase 1 [Source:HGNC Symbol;Acc:HGNC:29260]	protein_coding	GO:0110165|GO:0050896|GO:0023052|GO:0008152|GO:0003824|GO:0044237|GO:0007154|GO:0044238|GO:0006807|GO:0044281|GO:0043226|GO:0016020|GO:0043167|GO:0034381|GO:0097006|GO:0009056|GO:0071704|GO:0016787|GO:0051716|GO:0005737|GO:0042221|GO:0031224|GO:0071944|GO:0007165|GO:0012505|GO:0005886|GO:0016021|GO:0031090|GO:0042175|GO:0007166|GO:0034383|GO:0005783|GO:0019538|GO:0006805|GO:0043170|GO:0044255|GO:…	cellular anatomical entity|response to stimulus|signaling|metabolic process|catalytic activity|cellular metabolic process|cell communication|primary metabolic process|nitrogen compound metabolic process|small molecule metabolic process|organelle|membrane|ion binding|plasma lipoprotein particle clearance|regulation of plasma lipoprotein particle levels|catabolic process|organic substance metabolic…	K14349	neutral cholesterol ester hydrolase 1[3.1.1.-]	hsa04934|hsa04976|hsa04927|hsa04979	Cushing syndrome - Homo sapiens (human) |Bile secretion - Homo sapiens (human) |Cortisol synthesis and secretion - Homo sapiens (human) |Cholesterol metabolism - Homo sapiens (human)	3:172630249-172711218	1552	1564	1614	720	789	871	10.1367668985945	10.7165816205026	10.5859743161989	4.8730446050004	4.98215761610709	5.75301424268693	10.479774278432	5.20273882126481	1.01026445270844	1.42766930344128e-13	1.92867882229027e-11	UP
ENSG00000130477	UNC13A	unc-13 homolog A [Source:HGNC Symbol;Acc:HGNC:23150]	protein_coding	GO:0110165|GO:0032502|GO:0051179|GO:0023052|GO:0044306|GO:0040008|GO:0021700|GO:0007154|GO:0071840|GO:0048869|GO:0051641|GO:0007267|GO:0150034|GO:0051094|GO:0022406|GO:0016192|GO:0065008|GO:0050793|GO:0048786|GO:0043226|GO:0016020|GO:0008289|GO:0043167|GO:0005515|GO:0007275|GO:0030054|GO:0023051|GO:0098793|GO:0048589|GO:0009653|GO:0045927|GO:0042995|GO:0051234|GO:0005737|GO:0071944|GO:0048856|GO:…	cellular anatomical entity|developmental process|localization|signaling|neuron projection terminus|regulation of growth|developmental maturation|cell communication|cellular component organization or biogenesis|cellular developmental process|cellular localization|cell-cell signaling|distal axon|positive regulation of developmental process|membrane docking|vesicle-mediated transport|regulation of b…	K15293	protein unc-13 A/B/C[-]	hsa04721	Synaptic vesicle cycle - Homo sapiens (human)	19:17601336-17688365	492	237	672	101	92	69	2.29825430879983	1.16143058866389	3.15226207891786	0.488894890636345	0.415485599837937	0.325952804346923	2.20398232546053	0.410111098273735	2.42602596347516	1.44323048502194e-13	1.93338537401454e-11	UP
ENSG00000283265	-	novel transcript		-	-	-	-	-	-	6:137693068-137700415	26	23	36	2	0	0	1.46128606948897	1.35616169727564	2.0318219557363	0.116508748744945	0	0	1.61642324083364	0.0388362495816483	5.37925730317871	1.51899011072185e-13	2.01798781638928e-11	UP
ENSG00000103196	CRISPLD2	cysteine rich secretory protein LCCL domain containing 2 [Source:HGNC Symbol;Acc:HGNC:25248]	protein_coding	GO:0110165|GO:0032502|GO:0071840|GO:0005576|GO:0005615|GO:0043226|GO:0007275|GO:0097367|GO:0009653|GO:0005737|GO:0071944|GO:0048856|GO:0012505|GO:0030133|GO:0048513|GO:0035295|GO:0060324|GO:0030141|GO:0031012|GO:0031410|GO:0060325|GO:0008201|GO:0005539|GO:0060323|GO:0048731|GO:0043229|GO:0010171|GO:0016043|GO:0043227|GO:0070062|GO:0060322|GO:0060205|GO:0030324|GO:0065010|GO:0034774|GO:0043062|GO:…	cellular anatomical entity|developmental process|cellular component organization or biogenesis|extracellular region|extracellular space|organelle|multicellular organism development|carbohydrate derivative binding|anatomical structure morphogenesis|cytoplasm|cell periphery|anatomical structure development|endomembrane system|transport vesicle|animal organ development|tube development|face developm…	-	-	-	-	16:84819985-84920768	544	514	575	188	164	241	3.32523769915444	3.29608672614815	3.52948401779422	1.19080966777061	0.969170817981525	1.48973758931594	3.3836028143656	1.21657269168936	1.47573770140984	1.70498381245675e-13	2.2557217654309e-11	UP
ENSG00000163286	ALPG	alkaline phosphatase, germ cell [Source:HGNC Symbol;Acc:HGNC:441]	protein_coding	GO:0110165|GO:0008152|GO:0003824|GO:0044237|GO:0005576|GO:0016020|GO:0043167|GO:0016787|GO:0031224|GO:0071944|GO:0043169|GO:0005886|GO:0031225|GO:0016788|GO:0046872|GO:0042578|GO:0006796|GO:0016791|GO:0016311|GO:0004035	cellular anatomical entity|metabolic process|catalytic activity|cellular metabolic process|extracellular region|membrane|ion binding|hydrolase activity|intrinsic component of membrane|cell periphery|cation binding|plasma membrane|anchored component of membrane|hydrolase activity, acting on ester bonds|metal ion binding|phosphoric ester hydrolase activity|phosphate-containing compound metabolic pr…	K01077	alkaline phosphatase[3.1.3.1]	hsa01100|hsa01240|hsa00790|hsa00730	Metabolic pathways - Homo sapiens (human) |Biosynthesis of cofactors - Homo sapiens (human) |Folate biosynthesis - Homo sapiens (human) |Thiamine metabolism - Homo sapiens (human)	2:232406844-232410714	387	316	372	90	140	129	10.1248520981198	8.67313361475756	9.77326419999294	2.43993719541344	3.54110278305511	3.4130146598904	9.52374997095677	3.13135154611965	1.60474426172125	1.73254006155979e-13	2.28274630250863e-11	UP
ENSG00000185483	ROR1	receptor tyrosine kinase like orphan receptor 1 [Source:HGNC Symbol;Acc:HGNC:10256]	protein_coding	GO:0110165|GO:0032502|GO:0050896|GO:0032991|GO:0044093|GO:0023052|GO:0008152|GO:0003824|GO:0044306|GO:0044237|GO:0007154|GO:0003700|GO:0071840|GO:0048869|GO:0007267|GO:0150034|GO:0044238|GO:0038023|GO:0043235|GO:0006807|GO:0032432|GO:0042641|GO:0009986|GO:0050793|GO:0019222|GO:0050790|GO:0043226|GO:0016020|GO:0051090|GO:0043167|GO:0097159|GO:0005515|GO:0007275|GO:0048583|GO:0048584|GO:0030054|GO:…	cellular anatomical entity|developmental process|response to stimulus|protein-containing complex|positive regulation of molecular function|signaling|metabolic process|catalytic activity|neuron projection terminus|cellular metabolic process|cell communication|DNA-binding transcription factor activity|cellular component organization or biogenesis|cellular developmental process|cell-cell signaling|d…	K05122	receptor tyrosine kinase-like orphan receptor 1[2.7.10.1]	hsa04310	Wnt signaling pathway - Homo sapiens (human)	1:63774017-64181498	217	200	214	71	65	71	1.83569033443578	1.77492773278631	1.81791417465012	0.622380137343217	0.531604353553129	0.607386999888762	1.80951074729074	0.587123830261703	1.62386295709623	1.7852050463568e-13	2.34249631021334e-11	UP
ENSG00000233191	-	novel transcript		-	-	-	-	-	-	7:157513294-157518658	3	4	5	43	44	39	0.106872858378118	0.149498238254348	0.178894607286789	1.58747718940809	1.5155	1.40511949135605	0.145088567973085	1.50269998349071	-3.37255	2.04803819744086e-13	2.65473841973539e-11	DOWN
ENSG00000131746	TNS4	tensin 4 [Source:HGNC Symbol;Acc:HGNC:24352]	protein_coding	GO:0110165|GO:0051179|GO:0005829|GO:0033036|GO:0043226|GO:0005515|GO:0030054|GO:0008219|GO:0005737|GO:0070161|GO:0043229|GO:0008104|GO:0008092|GO:0043228|GO:0012501|GO:0043232|GO:0003779|GO:0030055|GO:0006915|GO:0005856|GO:0005925	cellular anatomical entity|localization|cytosol|macromolecule localization|organelle|protein binding|cell junction|cell death|cytoplasm|anchoring junction|intracellular organelle|protein localization|cytoskeletal protein binding|non-membrane-bounded organelle|programmed cell death|intracellular non-membrane-bounded organelle|actin binding|cell-substrate junction|apoptotic process|cytoskeleton|foc…	-	-	-	-	17:40475828-40501623	1499	1370	1599	612	789	782	13.6953176714659	13.1311501483664	14.6702913137515	5.79405031641671	6.96915601513187	7.22514412362275	13.8322530445279	6.66278348505711	1.05383924929723	2.22906002100347e-13	2.86617729688627e-11	UP
ENSG00000173210	ABLIM3	actin binding LIM protein family member 3 [Source:HGNC Symbol;Acc:HGNC:29132]	protein_coding	GO:0110165|GO:0051179|GO:0008152|GO:0044237|GO:0071840|GO:0051641|GO:0044238|GO:0006807|GO:0032432|GO:0042641|GO:0032879|GO:0033036|GO:0019222|GO:0043226|GO:0043167|GO:0031252|GO:0005515|GO:0051050|GO:0030029|GO:0030054|GO:1904951|GO:0071704|GO:0042995|GO:0051234|GO:0009058|GO:0005737|GO:0044877|GO:0043169|GO:0046907|GO:1901360|GO:0006139|GO:0030027|GO:0044249|GO:0051049|GO:0051222|GO:0046483|GO:…	cellular anatomical entity|localization|metabolic process|cellular metabolic process|cellular component organization or biogenesis|cellular localization|primary metabolic process|nitrogen compound metabolic process|actin filament bundle|actomyosin|regulation of localization|macromolecule localization|regulation of metabolic process|organelle|ion binding|cell leading edge|protein binding|positive …	K07520	actin-binding LIM protein[-]	hsa04360	Axon guidance - Homo sapiens (human)	5:149141483-149260542	695	620	706	182	294	288	3.63569642206404	3.40256379747535	3.70874464026131	0.986584059254172	1.4869019927242	1.52357783291067	3.5823349532669	1.33235462829635	1.42692210685972	2.64738513818321e-13	3.36354484004809e-11	UP
ENSG00000187398	LUZP2	leucine zipper protein 2 [Source:HGNC Symbol;Acc:HGNC:23206]	protein_coding	GO:0110165|GO:0005576	cellular anatomical entity|extracellular region	-	-	-	-	11:24496970-25082638	138	100	120	326	390	375	0.483561931027582	0.367606364521771	0.422253333395996	1.18372494763587	1.32120373466244	1.32884192000459	0.424473876315116	1.27792353410097	-1.59005	2.8385427824789e-13	3.59215906192202e-11	DOWN
ENSG00000170298	LGALS9B	galectin 9B [Source:HGNC Symbol;Acc:HGNC:24842]	protein_coding	GO:0110165|GO:0008152|GO:0002376|GO:0002682|GO:0008283|GO:0030246|GO:0005829|GO:0019222|GO:0045321|GO:0001775|GO:0043226|GO:0002683|GO:0005515|GO:0097367|GO:0009892|GO:0007155|GO:0071704|GO:0051239|GO:0005737|GO:0001817|GO:0016936|GO:0060255|GO:0002695|GO:0042127|GO:0050865|GO:0050866|GO:0008285|GO:0046649|GO:0010604|GO:0030155|GO:0007162|GO:0010605|GO:0043170|GO:0098609|GO:0001818|GO:0043229|GO:…	cellular anatomical entity|metabolic process|immune system process|regulation of immune system process|cell population proliferation|carbohydrate binding|cytosol|regulation of metabolic process|leukocyte activation|cell activation|organelle|negative regulation of immune system process|protein binding|carbohydrate derivative binding|negative regulation of metabolic process|cell adhesion|organic su…	-	-	-	-	17:20449395-20467539	137	143	137	39	27	41	2.47421515006189	2.70934638979476	2.48461509013447	0.729856775492669	0.471428743519149	0.748802489488713	2.55605887666371	0.650029336166844	1.97534433362175	2.92617192328669e-13	3.68847427038858e-11	UP
ENSG00000139926	FRMD6	FERM domain containing 6 [Source:HGNC Symbol;Acc:HGNC:19839]	protein_coding	GO:0110165|GO:0032502|GO:0051179|GO:0071840|GO:0048869|GO:0033036|GO:0043226|GO:0016020|GO:0005515|GO:0030029|GO:0030054|GO:0009653|GO:0005737|GO:0071944|GO:0048856|GO:0005886|GO:0000902|GO:0030048|GO:0030154|GO:0048468|GO:0009888|GO:0070161|GO:0043229|GO:0008104|GO:0016043|GO:0032970|GO:0043228|GO:0030036|GO:0060429|GO:0002064|GO:0030855|GO:0043232|GO:0006996|GO:0000904|GO:0070252|GO:0031032|GO:…	cellular anatomical entity|developmental process|localization|cellular component organization or biogenesis|cellular developmental process|macromolecule localization|organelle|membrane|protein binding|actin filament-based process|cell junction|anatomical structure morphogenesis|cytoplasm|cell periphery|anatomical structure development|plasma membrane|cell morphogenesis|actin filament-based moveme…	K16822	FERM domain-containing protein 6[-]	hsa04390|hsa04392	Hippo signaling pathway - Homo sapiens (human) |Hippo signaling pathway - multiple species - Homo sapiens (human)	14:51489100-51730727	537	448	535	201	206	218	1.64338124486207	1.43831472978733	1.64413543747987	0.637412547078054	0.60948730605475	0.674667812728094	1.57527713737642	0.640522555286966	1.29828438377511	3.36839622606423e-13	4.22925262627053e-11	UP
ENSG00000033100	CHPF2	chondroitin polymerizing factor 2 [Source:HGNC Symbol;Acc:HGNC:29270]	protein_coding	GO:0110165|GO:0008152|GO:0003824|GO:0044237|GO:0044238|GO:0006807|GO:0043226|GO:0016020|GO:0071704|GO:0009058|GO:0005737|GO:0031224|GO:0016740|GO:0012505|GO:0016021|GO:0005794|GO:0031090|GO:1901135|GO:0044249|GO:0016757|GO:0019538|GO:0043170|GO:0043229|GO:1901576|GO:0044260|GO:0043227|GO:1901564|GO:0006790|GO:0016758|GO:0000139|GO:1901137|GO:0031985|GO:0098588|GO:0043231|GO:0005795|GO:0030204|GO:…	cellular anatomical entity|metabolic process|catalytic activity|cellular metabolic process|primary metabolic process|nitrogen compound metabolic process|organelle|membrane|organic substance metabolic process|biosynthetic process|cytoplasm|intrinsic component of membrane|transferase activity|endomembrane system|integral component of membrane|Golgi apparatus|organelle membrane|carbohydrate derivati…	K03419	chondroitin polymerizing factor 2[2.4.1.226]	hsa01100|hsa00532	Metabolic pathways - Homo sapiens (human) |Glycosaminoglycan biosynthesis - chondroitin sulfate / dermatan sulfate - Homo sapiens (human)	7:151232483-151240979	1572	1661	1857	735	929	891	5.86054119171512	6.49630791825336	6.95211075854471	2.83944089559513	3.34837176688897	3.35917340945562	6.43631995617106	3.18232869064657	1.01615319186019	3.84756038504177e-13	4.79328174505379e-11	UP
ENSG00000237499	WAKMAR2	wound and keratinocyte migration associated lncRNA 2 [Source:HGNC Symbol;Acc:HGNC:53754]	lncRNA	-	-	-	-	-	-	6:137823673-137868233	147	105	97	21	23	31	1.31304086603577	0.98392638588414	0.870070598940055	0.194371593551784	0.198620787674274	0.280019013566896	1.05567928361999	0.224337131597651	2.23443127333802	4.62157379067905e-13	5.69111261754504e-11	UP
ENSG00000187017	ESPN	espin [Source:HGNC Symbol;Acc:HGNC:13281]	protein_coding	GO:0110165|GO:0032991|GO:0071840|GO:0031941|GO:0099080|GO:0032426|GO:0043226|GO:0005515|GO:0030029|GO:0042995|GO:0005737|GO:0044877|GO:0032421|GO:0050877|GO:0032420|GO:0044085|GO:0019904|GO:0043229|GO:0120025|GO:0016043|GO:0051015|GO:0008092|GO:0043228|GO:0030036|GO:0005903|GO:0099512|GO:0017124|GO:0043232|GO:0003779|GO:0030030|GO:0006996|GO:0043005|GO:0007015|GO:0098858|GO:0022607|GO:0097435|GO:…	cellular anatomical entity|protein-containing complex|cellular component organization or biogenesis|filamentous actin|supramolecular complex|stereocilium tip|organelle|protein binding|actin filament-based process|cell projection|cytoplasm|protein-containing complex binding|stereocilium bundle|nervous system process|stereocilium|cellular component biogenesis|protein domain specific binding|intrace…	-	-	-	-	1:6424776-6461367	961	903	1056	1996	2279	1850	5.17373709876657	5.10012094653335	5.70906144052219	11.1353041262368	11.862	10.0721551730831	5.32763982860737	11.0231548638766	-1.04897	4.72718893187286e-13	5.77673313098371e-11	DOWN
ENSG00000003989	SLC7A2	solute carrier family 7 member 2 [Source:HGNC Symbol;Acc:HGNC:11060]	protein_coding	GO:0110165|GO:0051179|GO:0022857|GO:0016020|GO:0030054|GO:0055085|GO:0051234|GO:0031224|GO:0071944|GO:0005886|GO:0016021|GO:0098739|GO:1903825|GO:0031226|GO:0034220|GO:0015075|GO:0005342|GO:0071705|GO:0008324|GO:1905039|GO:0046943|GO:0008509|GO:0005887|GO:0089718|GO:0098656|GO:0098657|GO:0006811|GO:0098655|GO:0071702|GO:0015807|GO:0006820|GO:0008514|GO:0015171|GO:0097638|GO:1903401|GO:0003333|GO:…	cellular anatomical entity|localization|transmembrane transporter activity|membrane|cell junction|transmembrane transport|establishment of localization|intrinsic component of membrane|cell periphery|plasma membrane|integral component of membrane|import across plasma membrane|organic acid transmembrane transport|intrinsic component of plasma membrane|ion transmembrane transport|ion transmembrane t…	-	-	-	-	8:17497088-17570573	5290	1541	1888	450	586	549	17.3355243990797	5.29780196868649	6.21302420583404	1.52811061946233	1.85657148583449	1.81937813889261	9.61545019120008	1.73468674806314	2.47067924288129	5.79869205283459e-13	6.97957606975959e-11	UP
ENSG00000105246	EBI3	Epstein-Barr virus induced 3 [Source:HGNC Symbol;Acc:HGNC:3129]	protein_coding	GO:0110165|GO:0050896|GO:0032991|GO:0023052|GO:0008152|GO:0002376|GO:0002682|GO:0008283|GO:0007154|GO:0002684|GO:0030545|GO:0038023|GO:0005576|GO:0043235|GO:0009986|GO:0019222|GO:0045321|GO:0001775|GO:0005615|GO:0033218|GO:0043226|GO:0016020|GO:0005515|GO:0042562|GO:0007155|GO:0071704|GO:0051239|GO:0006955|GO:0051716|GO:0005737|GO:0042221|GO:0071944|GO:0007165|GO:0012505|GO:0005886|GO:0017046|GO:…	cellular anatomical entity|response to stimulus|protein-containing complex|signaling|metabolic process|immune system process|regulation of immune system process|cell population proliferation|cell communication|positive regulation of immune system process|signaling receptor regulator activity|signaling receptor activity|extracellular region|receptor complex|cell surface|regulation of metabolic pro…	K24476	interleukin 27 subunit beta[-]	hsa04060|hsa04659	Cytokine-cytokine receptor interaction - Homo sapiens (human) |Th17 cell differentiation - Homo sapiens (human)	19:4229523-4237528	153	173	170	52	56	43	6.5324860333377	7.74899050479159	7.28876729878103	2.3006650986993	2.31155526403042	1.85661719668857	7.19008127897011	2.15627918647276	1.73746409482793	6.13514309575135e-13	7.35688676017494e-11	UP
ENSG00000135678	CPM	carboxypeptidase M [Source:HGNC Symbol;Acc:HGNC:2311]	protein_coding	GO:0110165|GO:0032502|GO:0008152|GO:0003824|GO:0044237|GO:0044238|GO:0005576|GO:0006807|GO:0009986|GO:0005615|GO:0043226|GO:0016020|GO:0043167|GO:0140096|GO:0071704|GO:0009653|GO:0016787|GO:0031224|GO:0071944|GO:0048856|GO:0043169|GO:0005886|GO:0008233|GO:0016021|GO:0031225|GO:0019538|GO:0043170|GO:0034641|GO:0043227|GO:1901564|GO:0070062|GO:0006508|GO:0046872|GO:0065010|GO:0010467|GO:0043603|GO:…	cellular anatomical entity|developmental process|metabolic process|catalytic activity|cellular metabolic process|primary metabolic process|extracellular region|nitrogen compound metabolic process|cell surface|extracellular space|organelle|membrane|ion binding|catalytic activity, acting on a protein|organic substance metabolic process|anatomical structure morphogenesis|hydrolase activity|intrinsic…	-	-	-	-	12:68842197-68971570	658	637	791	1536	1569	1423	2.62493957542247	2.66590544014122	3.16876289116781	6.3495830894469	6.05130824807194	5.74074325579217	2.81986930224383	6.04721153110367	-1.10064	6.54136837578193e-13	7.75685152916333e-11	DOWN
ENSG00000242247	ARFGAP3	ADP ribosylation factor GTPase activating protein 3 [Source:HGNC Symbol;Acc:HGNC:661]	protein_coding	GO:0110165|GO:0051179|GO:0003824|GO:0071840|GO:0051641|GO:0006903|GO:0008047|GO:0030234|GO:0016192|GO:0005829|GO:0033036|GO:0050790|GO:0043226|GO:0016020|GO:0043167|GO:0005515|GO:0016787|GO:0051234|GO:0005737|GO:0012505|GO:0043169|GO:0046907|GO:0005794|GO:0031090|GO:0006900|GO:0048199|GO:0032940|GO:0016817|GO:0045184|GO:0051640|GO:0043229|GO:0008104|GO:0048193|GO:0016043|GO:0043227|GO:0051656|GO:…	cellular anatomical entity|localization|catalytic activity|cellular component organization or biogenesis|cellular localization|vesicle targeting|enzyme activator activity|enzyme regulator activity|vesicle-mediated transport|cytosol|macromolecule localization|regulation of catalytic activity|organelle|membrane|ion binding|protein binding|hydrolase activity|establishment of localization|cytoplasm|e…	K12493	ADP-ribosylation factor GTPase-activating protein 2/3[-]	hsa04144	Endocytosis - Homo sapiens (human)	22:42796502-42858106	873	854	841	411	423	409	13.2858650617932	13.6346873588013	12.8526129958983	6.4815373844535	6.22369945052971	6.29460158143225	13.2577218054976	6.33327947213849	1.06580823685504	6.96179793902934e-13	8.22494039165691e-11	UP
ENSG00000261649	GOLGA6L7	golgin A6 family like 7 [Source:HGNC Symbol;Acc:HGNC:37442]	protein_coding	GO:0110165|GO:0043226|GO:0005515|GO:0005737|GO:0012505|GO:0005794|GO:0043229|GO:0043227|GO:0043231|GO:0005801	cellular anatomical entity|organelle|protein binding|cytoplasm|endomembrane system|Golgi apparatus|intracellular organelle|membrane-bounded organelle|intracellular membrane-bounded organelle|cis-Golgi network	-	-	-	-	15:28841832-28848675	2	4	11	59	65	46	0.0405116383671537	0.0849896787839255	0.223722397209611	1.23827207401887	1.27277873651257	0.942167160785646	0.116407904786897	1.1510726571057	-3.30572	7.30155441356314e-13	8.59462748746512e-11	DOWN
ENSG00000226415	TPI1P1	triosephosphate isomerase 1 pseudogene 1 [Source:HGNC Symbol;Acc:HGNC:35449]	processed_pseudogene	-	-	-	-	-	-	1:76699789-76700538	1321	1136	1312	2776	2554	2487	114.83301234266	103.598626149994	114.529552820011	250.059878341408	214.643468061025	218.629843686264	110.987063770888	227.777730029566	-1.03724	7.34163556615728e-13	8.61015186526218e-11	DOWN
ENSG00000102312	PORCN	porcupine O-acyltransferase [Source:HGNC Symbol;Acc:HGNC:17652]	protein_coding	GO:0110165|GO:0050896|GO:0032991|GO:0051179|GO:0023052|GO:0008152|GO:0003824|GO:0044237|GO:0007154|GO:0007267|GO:0044238|GO:0043235|GO:0006807|GO:0065008|GO:0033036|GO:0043226|GO:0016020|GO:0005515|GO:0030054|GO:0098796|GO:0071704|GO:0051716|GO:0051234|GO:0009058|GO:0005737|GO:0031224|GO:0071944|GO:0007165|GO:1990351|GO:0016740|GO:0012505|GO:0005886|GO:0016021|GO:0031090|GO:1901135|GO:0098797|GO:…	cellular anatomical entity|response to stimulus|protein-containing complex|localization|signaling|metabolic process|catalytic activity|cellular metabolic process|cell communication|cell-cell signaling|primary metabolic process|receptor complex|nitrogen compound metabolic process|regulation of biological quality|macromolecule localization|organelle|membrane|protein binding|cell junction|membrane p…	K00181	O-palmitoleoyl transferase[2.3.1.250]	hsa04310	Wnt signaling pathway - Homo sapiens (human)	X:48508959-48520814	855	852	874	405	433	422	4.13800873800629	4.32590339704854	4.24772834656672	2.03114300119087	2.02603169703154	2.06541772455848	4.23721349387385	2.04086414092696	1.05393567511626	8.71491139184189e-13	1.01463752011855e-10	UP
ENSG00000172260	NEGR1	neuronal growth regulator 1 [Source:HGNC Symbol;Acc:HGNC:17302]	protein_coding	GO:0110165|GO:0032502|GO:0007610|GO:0071840|GO:0048869|GO:0005576|GO:0065008|GO:0036477|GO:0016020|GO:0005515|GO:0007275|GO:0007155|GO:0007631|GO:0007626|GO:0042995|GO:0031224|GO:0071944|GO:0048856|GO:0044297|GO:0005886|GO:0097447|GO:0043025|GO:0044087|GO:0048513|GO:0031225|GO:0030154|GO:0048468|GO:0044085|GO:0050803|GO:0051128|GO:0051130|GO:0048731|GO:0098609|GO:0120025|GO:0016043|GO:0060322|GO:…	cellular anatomical entity|developmental process|behavior|cellular component organization or biogenesis|cellular developmental process|extracellular region|regulation of biological quality|somatodendritic compartment|membrane|protein binding|multicellular organism development|cell adhesion|feeding behavior|locomotory behavior|cell projection|intrinsic component of membrane|cell periphery|anatomic…	K06775	neuronal growth regulator 1[-]	hsa04514	Cell adhesion molecules - Homo sapiens (human)	1:71395943-72282539	512	438	498	150	231	175	1.81288614385828	1.62699547378683	1.77072027725792	0.55036639176175	0.790760878585299	0.626626221854986	1.73686729830101	0.655917830734012	1.40490053267112	8.97280434439349e-13	1.04087781411031e-10	UP
ENSG00000109072	VTN	vitronectin [Source:HGNC Symbol;Acc:HGNC:12724]	protein_coding	GO:0038024|GO:0110165|GO:0032502|GO:0050896|GO:0032991|GO:0005198|GO:0051179|GO:0040011|GO:0044093|GO:0023052|GO:0008152|GO:0044092|GO:0002376|GO:0003824|GO:0030246|GO:0043086|GO:0044237|GO:1900046|GO:0007154|GO:0006950|GO:0071840|GO:0048869|GO:0051918|GO:0044238|GO:0005576|GO:0016192|GO:0006807|GO:0032879|GO:0065008|GO:0048870|GO:0005201|GO:0019222|GO:0098636|GO:0050840|GO:0050817|GO:0005615|GO:…	cargo receptor activity|cellular anatomical entity|developmental process|response to stimulus|protein-containing complex|structural molecule activity|localization|locomotion|positive regulation of molecular function|signaling|metabolic process|negative regulation of molecular function|immune system process|catalytic activity|carbohydrate binding|negative regulation of catalytic activity|cellular …	K06251	vitronectin[-]	hsa04151|hsa05165|hsa05205|hsa04510|hsa04512|hsa04610	PI3K-Akt signaling pathway - Homo sapiens (human) |Human papillomavirus infection - Homo sapiens (human) |Proteoglycans in cancer - Homo sapiens (human) |Focal adhesion - Homo sapiens (human) |ECM-receptor interaction - Homo sapiens (human) |Complement and coagulation cascades - Homo sapiens (human)	17:28367284-28373091	63	86	114	15	18	12	1.5701027781582	2.2485141046384	2.85305541420646	0.387389577619896	0.433713231797334	0.302444831543836	2.22389076566769	0.374515880320355	2.56998712805933	9.16283706555647e-13	1.05908503367481e-10	UP
ENSG00000075213	SEMA3A	semaphorin 3A [Source:HGNC Symbol;Acc:HGNC:10723]	protein_coding	GO:0110165|GO:0032502|GO:0050896|GO:0051179|GO:0040011|GO:0023052|GO:0040008|GO:0007154|GO:0006950|GO:0071840|GO:0048869|GO:0030545|GO:0038023|GO:0005576|GO:0032879|GO:0065008|GO:0048870|GO:0050793|GO:0036477|GO:0051093|GO:0005615|GO:0016020|GO:0005515|GO:0045926|GO:0009605|GO:0007275|GO:0048583|GO:0048584|GO:0040013|GO:0060384|GO:0023051|GO:0040012|GO:0051239|GO:0048589|GO:0009653|GO:0008219|GO:…	cellular anatomical entity|developmental process|response to stimulus|localization|locomotion|signaling|regulation of growth|cell communication|response to stress|cellular component organization or biogenesis|cellular developmental process|signaling receptor regulator activity|signaling receptor activity|extracellular region|regulation of localization|regulation of biological quality|cell motilit…	K06840	semaphorin 3[-]	hsa04360	Axon guidance - Homo sapiens (human)	7:83955777-84492724	474	497	480	181	235	176	2.97231943569104	3.2695316938351	3.0225817144045	1.17612985055426	1.42468064751955	1.11608856227298	3.08814428131021	1.23896635344893	1.31760314958326	1.0230994706113e-12	1.1755640391179e-10	UP
ENSG00000133687	TMTC1	transmembrane O-mannosyltransferase targeting cadherins 1 [Source:HGNC Symbol;Acc:HGNC:24099]	protein_coding	GO:0110165|GO:0008152|GO:0003824|GO:0044237|GO:0044238|GO:0006807|GO:0043226|GO:0016020|GO:0005515|GO:0140096|GO:0071704|GO:0070085|GO:0009058|GO:0005737|GO:0031224|GO:0016740|GO:0012505|GO:1901360|GO:0097502|GO:0016021|GO:0006139|GO:1901135|GO:0044249|GO:0046483|GO:0016757|GO:0043413|GO:0005783|GO:0004169|GO:0019538|GO:0043170|GO:0043229|GO:1901576|GO:0044260|GO:0034641|GO:0043227|GO:0006725|GO:…	cellular anatomical entity|metabolic process|catalytic activity|cellular metabolic process|primary metabolic process|nitrogen compound metabolic process|organelle|membrane|protein binding|catalytic activity, acting on a protein|organic substance metabolic process|glycosylation|biosynthetic process|cytoplasm|intrinsic component of membrane|transferase activity|endomembrane system|organic cyclic co…	-	-	-	-	12:29500840-29784759	1405	1471	1439	662	851	633	4.47118932349919	4.91101597956291	4.59862049690256	2.18305796432466	2.61823898676861	2.03713714424184	4.66027526665489	2.27947803177837	1.03171166704645	1.04702411985831e-12	1.19723468733941e-10	UP
ENSG00000197358	BNIP3P1	BCL2 interacting protein 3 pseudogene 1 [Source:HGNC Symbol;Acc:HGNC:19922]	transcribed_processed_pseudogene	-	-	-	-	-	-	14:28264390-28265974	140	130	94	483	396	356	4.21596316517462	4.10696639393621	2.84259539162243	15.0721316156005	11.5290857653419	10.8414321055348	3.72184165024442	12.4808831621591	-1.74563	1.14722375675766e-12	1.30714103274413e-10	DOWN
ENSG00000175591	P2RY2	purinergic receptor P2Y2 [Source:HGNC Symbol;Acc:HGNC:8541]	protein_coding	GO:0110165|GO:0050896|GO:0051179|GO:0023052|GO:0007154|GO:0038023|GO:0032879|GO:0065008|GO:0016020|GO:0005515|GO:0051050|GO:0019725|GO:0051239|GO:0051716|GO:0051234|GO:0042221|GO:0031224|GO:0071944|GO:0007165|GO:1901698|GO:0007186|GO:0005886|GO:0005102|GO:0055082|GO:0051047|GO:0016021|GO:0050878|GO:0051049|GO:0070254|GO:0010033|GO:0071495|GO:0004888|GO:0031226|GO:0007166|GO:0070255|GO:0042592|GO:…	cellular anatomical entity|response to stimulus|localization|signaling|cell communication|signaling receptor activity|regulation of localization|regulation of biological quality|membrane|protein binding|positive regulation of transport|cellular homeostasis|regulation of multicellular organismal process|cellular response to stimulus|establishment of localization|response to chemical|intrinsic comp…	K04269	P2Y purinoceptor 2[-]	hsa04080|hsa04750	Neuroactive ligand-receptor interaction - Homo sapiens (human) |Inflammatory mediator regulation of TRP channels - Homo sapiens (human)	11:73218281-73242427	370	328	294	115	120	129	1.84665	1.71738454382548	1.47349727409266	0.594759400550643	0.57902510610314	0.651093357762143	1.67917682941305	0.608292621471975	1.46491675476897	1.40761327925696e-12	1.5757886140549e-10	UP
ENSG00000250722	SELENOP	selenoprotein P [Source:HGNC Symbol;Acc:HGNC:10751]	protein_coding	GO:0022414|GO:0000003|GO:0110165|GO:0032502|GO:0050896|GO:0008152|GO:0007610|GO:0040008|GO:0044237|GO:0006950|GO:0005576|GO:0009791|GO:0005615|GO:0043226|GO:0016020|GO:0007275|GO:0008430|GO:0019953|GO:0007626|GO:0005737|GO:0031224|GO:0048856|GO:0012505|GO:0006979|GO:0016021|GO:0001887|GO:0048513|GO:0030141|GO:0031410|GO:0048731|GO:0043229|GO:0043227|GO:0070062|GO:0060322|GO:0060205|GO:0065010|GO:…	reproductive process|reproduction|cellular anatomical entity|developmental process|response to stimulus|metabolic process|behavior|regulation of growth|cellular metabolic process|response to stress|extracellular region|post-embryonic development|extracellular space|organelle|membrane|multicellular organism development|selenium binding|sexual reproduction|locomotory behavior|cytoplasm|intrinsic co…	-	-	-	-	5:42799880-42887392	720	694	648	1488	1423	1455	3.59292812719963	3.63318179698837	3.24721363870549	7.6944775708021	6.86520341776452	7.34257405039208	3.49110785429783	7.3007516796529	-1.06436	1.61460738879107e-12	1.78875033795584e-10	DOWN
ENSG00000137331	IER3	immediate early response 3 [Source:HGNC Symbol;Acc:HGNC:5392]	protein_coding	GO:0110165|GO:0032502|GO:0050896|GO:0051179|GO:0023052|GO:0008152|GO:0044237|GO:0007154|GO:0006950|GO:0071840|GO:0051641|GO:0044238|GO:0006807|GO:0044281|GO:0032879|GO:0065008|GO:0005829|GO:0019222|GO:0023057|GO:0043226|GO:0016020|GO:0046034|GO:0005515|GO:0009605|GO:0048583|GO:0009892|GO:0023051|GO:0009056|GO:0007049|GO:0071704|GO:0009653|GO:0008219|GO:0051716|GO:0051234|GO:0051707|GO:0005737|GO:…	cellular anatomical entity|developmental process|response to stimulus|localization|signaling|metabolic process|cellular metabolic process|cell communication|response to stress|cellular component organization or biogenesis|cellular localization|primary metabolic process|nitrogen compound metabolic process|small molecule metabolic process|regulation of localization|regulation of biological quality|…	-	-	-	-	6:30743199-30744548	525	476	487	199	189	228	13.2308536865737	12.5848470214555	12.3247429719878	5.1968638401263	4.60492401770068	5.81076199821755	12.7134812266723	5.20418328534818	1.28861544748215	1.64320131775401e-12	1.81415091691484e-10	UP
ENSG00000205755	CRLF2	cytokine receptor like factor 2 [Source:HGNC Symbol;Acc:HGNC:14281]	protein_coding	GO:0110165|GO:0050896|GO:0032991|GO:0023052|GO:0008152|GO:0002376|GO:0002682|GO:0008283|GO:0007154|GO:0002684|GO:0038023|GO:0005576|GO:0043235|GO:0009986|GO:0019222|GO:0045321|GO:0001775|GO:0016020|GO:0005515|GO:0048583|GO:0048584|GO:0023051|GO:0071704|GO:0051239|GO:0051716|GO:0042221|GO:0031224|GO:0071944|GO:0007165|GO:0005886|GO:0005102|GO:0140375|GO:0016021|GO:0009897|GO:0001817|GO:0009967|GO:…	cellular anatomical entity|response to stimulus|protein-containing complex|signaling|metabolic process|immune system process|regulation of immune system process|cell population proliferation|cell communication|positive regulation of immune system process|signaling receptor activity|extracellular region|receptor complex|cell surface|regulation of metabolic process|leukocyte activation|cell activat…	K05078	thymic stromal-derived lymphopoietin receptor[-]	hsa04060|hsa04630	Cytokine-cytokine receptor interaction - Homo sapiens (human) |JAK-STAT signaling pathway - Homo sapiens (human)	X:1187549-1212723	249	186	277	78	72	76	4.12553447009286	3.23300297969605	4.60871154695117	1.33917092216845	1.1533020146513	1.27339026979858	3.98908299891336	1.25528773553944	1.66803904629459	1.72706450444661e-12	1.90018639996107e-10	UP
ENSG00000233429	HOTAIRM1	HOXA transcript antisense RNA, myeloid-specific 1 [Source:HGNC Symbol;Acc:HGNC:37117]	lncRNA	-	-	-	-	-	-	7:27095647-27100265	701	563	615	274	265	283	12.9067605675933	10.8747599656906	11.3708815892446	5.2276957836767	4.71713425903738	5.26932827677236	11.7174673741762	5.07138610649548	1.20820875552448	1.91633307096732e-12	2.10120671003975e-10	UP
ENSG00000232187	FTH1P7	ferritin heavy chain 1 pseudogene 7 [Source:HGNC Symbol;Acc:HGNC:3994]	processed_pseudogene	-	-	-	-	-	-	13:22696023-22696574	2837	2425	2686	1491	1180	1303	335.077728276606	300.475976169891	318.575125356836	182.483830951713	134.741356324445	155.632515480177	318.042943267778	157.619234252112	1.01277797897772	1.97671575962003e-12	2.15267035631818e-10	UP
ENSG00000163050	COQ8A	coenzyme Q8A [Source:HGNC Symbol;Acc:HGNC:16812]	protein_coding	GO:0110165|GO:0008152|GO:0003824|GO:0044237|GO:0044281|GO:0043226|GO:0016020|GO:0043167|GO:0097159|GO:0005515|GO:0097367|GO:0036094|GO:0071704|GO:1901363|GO:0019898|GO:0009058|GO:0005737|GO:0031224|GO:0016740|GO:0005739|GO:0042180|GO:0016021|GO:0031090|GO:0044249|GO:0016772|GO:0032553|GO:0031312|GO:0000166|GO:0043229|GO:1901576|GO:0043227|GO:0031966|GO:0043531|GO:0035639|GO:0019866|GO:0032555|GO:…	cellular anatomical entity|metabolic process|catalytic activity|cellular metabolic process|small molecule metabolic process|organelle|membrane|ion binding|organic cyclic compound binding|protein binding|carbohydrate derivative binding|small molecule binding|organic substance metabolic process|heterocyclic compound binding|extrinsic component of membrane|biosynthetic process|cytoplasm|intrinsic co…	-	-	-	-	1:226940286-226987544	452	351	364	890	987	844	4.04015095010044	3.29138221344008	3.26723858905478	8.24346620035115	8.52922479057201	7.62906706616918	3.53292391753177	8.13391935236411	-1.20309	2.45898818263941e-12	2.65082237857125e-10	DOWN
ENSG00000167767	KRT80	keratin 80 [Source:HGNC Symbol;Acc:HGNC:27056]	protein_coding	GO:0110165|GO:0032502|GO:0005198|GO:0071840|GO:0048869|GO:0030280|GO:0099080|GO:0031424|GO:0005829|GO:0043226|GO:0005515|GO:0007275|GO:0005737|GO:0048856|GO:0045103|GO:0045104|GO:0048513|GO:0030154|GO:0009888|GO:0048731|GO:0043229|GO:0016043|GO:0043228|GO:0099512|GO:0060429|GO:0030855|GO:0043588|GO:0043232|GO:0045109|GO:0006996|GO:0008544|GO:0097435|GO:0030216|GO:0005856|GO:0009913|GO:0007010|GO:…	cellular anatomical entity|developmental process|structural molecule activity|cellular component organization or biogenesis|cellular developmental process|structural constituent of skin epidermis|supramolecular complex|keratinization|cytosol|organelle|protein binding|multicellular organism development|cytoplasm|anatomical structure development|intermediate filament-based process|intermediate fila…	-	-	-	-	12:52168996-52192014	4159	3770	4139	1453	2456	1482	28.0841880510212	26.7070588237329	28.0664936294598	10.1671460528652	16.0337146073531	10.1202385249338	27.619246834738	12.1070330617174	1.18982861560696	2.4805999852822e-12	2.66514663519396e-10	UP
ENSG00000180730	SHISA2	shisa family member 2 [Source:HGNC Symbol;Acc:HGNC:20366]	protein_coding	GO:0110165|GO:0050896|GO:0023052|GO:0007154|GO:0007267|GO:0023057|GO:0043226|GO:0016020|GO:0005515|GO:0048583|GO:0023051|GO:0051716|GO:0005737|GO:0042221|GO:0031224|GO:0007165|GO:0012505|GO:0016021|GO:0090287|GO:0031090|GO:0042175|GO:0009966|GO:0010033|GO:0198738|GO:0071495|GO:0009968|GO:0007166|GO:0005783|GO:1905114|GO:0090288|GO:0010646|GO:0043229|GO:0043227|GO:0071774|GO:0040036|GO:0030111|GO:…	cellular anatomical entity|response to stimulus|signaling|cell communication|cell-cell signaling|negative regulation of signaling|organelle|membrane|protein binding|regulation of response to stimulus|regulation of signaling|cellular response to stimulus|cytoplasm|response to chemical|intrinsic component of membrane|signal transduction|endomembrane system|integral component of membrane|regulation …	-	-	-	-	13:26044597-26052016	200	171	171	50	46	67	3.39123681648511	3.04184205676856	2.91168350884411	0.878534579237894	0.754087453437984	1.14888057684806	3.11492079403259	0.927167536507979	1.7482935206116	2.75176561588594e-12	2.936775990794e-10	UP
ENSG00000104856	RELB	RELB proto-oncogene, NF-kB subunit [Source:HGNC Symbol;Acc:HGNC:9956]	protein_coding	GO:0110165|GO:0032502|GO:0050896|GO:0032991|GO:0023052|GO:0008152|GO:0048511|GO:0002376|GO:0007623|GO:0044237|GO:0007154|GO:0003700|GO:0006950|GO:0048869|GO:0005654|GO:0044238|GO:0006807|GO:0005829|GO:0002520|GO:0019222|GO:0045321|GO:0001775|GO:0043226|GO:0000785|GO:0005667|GO:0097159|GO:0005515|GO:0009605|GO:0007275|GO:0032922|GO:0009892|GO:0071704|GO:0051239|GO:0006955|GO:0051716|GO:1901363|GO:…	cellular anatomical entity|developmental process|response to stimulus|protein-containing complex|signaling|metabolic process|rhythmic process|immune system process|circadian rhythm|cellular metabolic process|cell communication|DNA-binding transcription factor activity|response to stress|cellular developmental process|nucleoplasm|primary metabolic process|nitrogen compound metabolic process|cytoso…	K09253	transcription factor RelB[-]	hsa04010|hsa05166|hsa05169|hsa04380|hsa04064|hsa04625	MAPK signaling pathway - Homo sapiens (human) |Human T-cell leukemia virus 1 infection - Homo sapiens (human) |Epstein-Barr virus infection - Homo sapiens (human) |Osteoclast differentiation - Homo sapiens (human) |NF-kappa B signaling pathway - Homo sapiens (human) |C-type lectin receptor signaling pathway - Homo sapiens (human)	19:45001461-45038192	589	451	499	200	235	209	6.66912885581864	5.35724659310942	5.67380130104499	2.34662414530719	2.5724912629838	2.39315355829849	5.90005891665768	2.43742298886316	1.27537272378956	2.79894185359582e-12	2.97720004407234e-10	UP
ENSG00000259917	HNRNPLP2	heterogeneous nuclear ribonucleoprotein L pseudogene 2 [Source:HGNC Symbol;Acc:HGNC:48747]	unprocessed_pseudogene	-	-	-	-	-	-	15:34489002-34490571	364	335	362	846	820	759	15.1156373813323	14.5942769177135	15.0957	36.4046215249352	32.9209424986973	31.8740193763614	14.9352129226186	33.7331944666646	-1.17545	2.93037755861464e-12	3.10668537397898e-10	DOWN
ENSG00000173698	ADGRG2	adhesion G protein-coupled receptor G2 [Source:HGNC Symbol;Acc:HGNC:4516]	protein_coding	GO:0022414|GO:0000003|GO:0110165|GO:0032502|GO:0050896|GO:0023052|GO:0007154|GO:0048609|GO:0038023|GO:0005576|GO:0003006|GO:0009986|GO:0005829|GO:0005615|GO:0043226|GO:0016020|GO:0045177|GO:0019953|GO:0051716|GO:0005737|GO:0031224|GO:0071944|GO:0007165|GO:0007186|GO:0005886|GO:0016021|GO:0007283|GO:0004888|GO:0016324|GO:0031226|GO:0007166|GO:0007276|GO:0098590|GO:0043227|GO:0070062|GO:0065010|GO:…	reproductive process|reproduction|cellular anatomical entity|developmental process|response to stimulus|signaling|cell communication|multicellular organismal reproductive process|signaling receptor activity|extracellular region|developmental process involved in reproduction|cell surface|cytosol|extracellular space|organelle|membrane|apical part of cell|sexual reproduction|cellular response to sti…	-	-	-	-	X:18989307-19122637	281	257	229	100	75	65	1.08577162579781	1.04178246938951	0.888563305026614	0.400398916276857	0.280172665355264	0.253989708154543	1.00537246673798	0.311520429928888	1.69033139950545	3.24885328821677e-12	3.43295497454906e-10	UP
ENSG00000276168	RN7SL1	RNA component of signal recognition particle 7SL1 [Source:HGNC Symbol;Acc:HGNC:10038]	misc_RNA	GO:0110165|GO:0032991|GO:0051179|GO:0071840|GO:0051641|GO:0033036|GO:1990904|GO:0051234|GO:0005737|GO:0046907|GO:0048500|GO:0051668|GO:0044085|GO:0045184|GO:0008104|GO:0016043|GO:0051649|GO:0006886|GO:0015031|GO:0071705|GO:0090150|GO:0072594|GO:0072657|GO:0005786|GO:0022607|GO:0043933|GO:0071702|GO:0006612|GO:0065003|GO:0072599|GO:0033365|GO:0006605|GO:0070972|GO:0045047|GO:0006613|GO:0006614|GO:…	cellular anatomical entity|protein-containing complex|localization|cellular component organization or biogenesis|cellular localization|macromolecule localization|ribonucleoprotein complex|establishment of localization|cytoplasm|intracellular transport|signal recognition particle|localization within membrane|cellular component biogenesis|establishment of protein localization|protein localization|c…	-	-	-	-	14:49586580-49586878	658	655	702	1607	1287	1653	143.47621231147	149.83292810967	153.713	363.103411870685	271.309629272875	364.499052296565	149.00745041778	332.970697813375	-1.16001	3.26974104095838e-12	3.44366114830147e-10	DOWN
ENSG00000184678	H2BC21	H2B clustered histone 21 [Source:HGNC Symbol;Acc:HGNC:4760]	protein_coding	GO:0110165|GO:0050896|GO:0032991|GO:0005198|GO:0002376|GO:0006950|GO:0071840|GO:0005654|GO:0005576|GO:0044815|GO:0005829|GO:0005615|GO:0043226|GO:0000785|GO:0097159|GO:0005515|GO:0009605|GO:0030527|GO:0006955|GO:0032993|GO:1901363|GO:0051707|GO:0005737|GO:0098542|GO:0046983|GO:0003676|GO:0043207|GO:0006952|GO:0000786|GO:0006959|GO:0044085|GO:0009617|GO:0019730|GO:0043229|GO:0016043|GO:0043227|GO:…	cellular anatomical entity|response to stimulus|protein-containing complex|structural molecule activity|immune system process|response to stress|cellular component organization or biogenesis|nucleoplasm|extracellular region|DNA packaging complex|cytosol|extracellular space|organelle|chromatin|organic cyclic compound binding|protein binding|response to external stimulus|structural constituent of c…	K11252	histone H2B[-]	hsa05203|hsa04613|hsa05034|hsa05322	Viral carcinogenesis - Homo sapiens (human) |Neutrophil extracellular trap formation - Homo sapiens (human) |Alcoholism - Homo sapiens (human) |Systemic lupus erythematosus - Homo sapiens (human)	1:149884459-149886682	373	409	387	798	974	879	10.9345094025338	12.5784093212805	11.392553277009	24.2411730332045	27.6046362962694	26.058466234371	11.6351573336078	25.968091854615	-1.15825	3.341630296077e-12	3.50783531768844e-10	DOWN
ENSG00000224826	USP21P1	USP21 pseudogene 1 [Source:HGNC Symbol;Acc:HGNC:54618]	processed_pseudogene	-	-	-	-	-	-	2:224169664-224171537	49	62	48	8	7	10	1.70469922645809	2.26287206067306	1.67692171373469	0.288397692009051	0.235450688236985	0.351824016557886	1.88149766695528	0.291890798934641	2.68838086085123	3.85534205062373e-12	4.03387210571308e-10	UP
ENSG00000188883	KLRG2	killer cell lectin like receptor G2 [Source:HGNC Symbol;Acc:HGNC:24778]	protein_coding	GO:0110165|GO:0030246|GO:0016020|GO:0031224|GO:0016021	cellular anatomical entity|carbohydrate binding|membrane|intrinsic component of membrane|integral component of membrane	-	-	-	-	7:139452690-139483673	91	82	87	237	276	250	1.79458187301056	1.69647039374731	1.72291540572072	4.84318399859014	5.26216927884969	4.98576986561916	1.73798922415953	5.03037438101966	-1.53325	3.96990569095682e-12	4.1402107657122e-10	DOWN
ENSG00000204103	MAFB	MAF bZIP transcription factor B [Source:HGNC Symbol;Acc:HGNC:6408]	protein_coding	GO:0110165|GO:0032502|GO:0050896|GO:0032991|GO:0008152|GO:0002376|GO:0002682|GO:0044237|GO:0003700|GO:0006950|GO:0071840|GO:0048869|GO:0044238|GO:0006807|GO:0065008|GO:0050793|GO:0002520|GO:0019222|GO:0051093|GO:0045321|GO:0001775|GO:0043226|GO:0000785|GO:0005667|GO:0097159|GO:0002683|GO:0005515|GO:0007275|GO:0007389|GO:0048646|GO:0007585|GO:0009892|GO:0071704|GO:0051239|GO:0009653|GO:0051716|GO:…	cellular anatomical entity|developmental process|response to stimulus|protein-containing complex|metabolic process|immune system process|regulation of immune system process|cellular metabolic process|DNA-binding transcription factor activity|response to stress|cellular component organization or biogenesis|cellular developmental process|primary metabolic process|nitrogen compound metabolic process…	K09036	transcription factor MAFB[-]	hsa04928	Parathyroid hormone synthesis, secretion and action - Homo sapiens (human)	20:40685848-40689236	180	168	204	63	66	57	3.46278205383357	3.39059127428164	3.94097892407132	1.25589449503665	1.22752712682711	1.10891933046661	3.59811741739551	1.19744698411012	1.58728048348877	3.99628142898053e-12	4.15418644518407e-10	UP
ENSG00000133067	LGR6	leucine rich repeat containing G protein-coupled receptor 6 [Source:HGNC Symbol;Acc:HGNC:19719]	protein_coding	GO:0110165|GO:0032502|GO:0050896|GO:0051179|GO:0040011|GO:0023052|GO:0007154|GO:0071840|GO:0048869|GO:0007267|GO:0038023|GO:0032879|GO:0048870|GO:0043226|GO:0016020|GO:0005515|GO:0009605|GO:0007275|GO:0048583|GO:0048584|GO:0097367|GO:0023051|GO:0040012|GO:0048589|GO:0009653|GO:0051716|GO:0040017|GO:0005737|GO:0042221|GO:0031224|GO:0071944|GO:0007165|GO:0048856|GO:0012505|GO:0007186|GO:0005886|GO:…	cellular anatomical entity|developmental process|response to stimulus|localization|locomotion|signaling|cell communication|cellular component organization or biogenesis|cellular developmental process|cell-cell signaling|signaling receptor activity|regulation of localization|cell motility|organelle|membrane|protein binding|response to external stimulus|multicellular organism development|regulation…	K08399	leucine-rich repeat-containing G protein-coupled receptor 6[-]	hsa04310	Wnt signaling pathway - Homo sapiens (human)	1:202193799-202319781	73	78	73	243	230	217	0.462253055277145	0.518157473360833	0.464196742025452	1.59449738590672	1.40804830782906	1.38959002752748	0.48153575688781	1.46404524042109	-1.60425	4.18442897842057e-12	4.335691346346e-10	DOWN
ENSG00000166963	MAP1A	microtubule associated protein 1A [Source:HGNC Symbol;Acc:HGNC:6835]	protein_coding	GO:0110165|GO:0032502|GO:0032991|GO:0005198|GO:0051179|GO:0023052|GO:0008152|GO:0060090|GO:0007610|GO:0044237|GO:0007154|GO:0071840|GO:0048869|GO:0005875|GO:0051641|GO:0007267|GO:0099080|GO:0044238|GO:0006807|GO:0032879|GO:0065008|GO:0005829|GO:0033036|GO:0019222|GO:0036477|GO:0007017|GO:0043226|GO:0007611|GO:0005515|GO:0043194|GO:0007275|GO:0030054|GO:0030674|GO:0043198|GO:0009892|GO:0023051|GO:…	cellular anatomical entity|developmental process|protein-containing complex|structural molecule activity|localization|signaling|metabolic process|molecular adaptor activity|behavior|cellular metabolic process|cell communication|cellular component organization or biogenesis|cellular developmental process|microtubule associated complex|cellular localization|cell-cell signaling|supramolecular comple…	K10429	microtubule-associated protein 1[-]	hsa03250	Viral life cycle - HIV-1 - Homo sapiens (human)	15:43510958-43531620	121	88	109	288	320	324	0.647205959519883	0.493800860634645	0.585469121712049	1.59628409473958	1.65477911390948	1.75255299164043	0.575491980622192	1.66787206676316	-1.53514	4.40572552234717e-12	4.55026174351579e-10	DOWN
ENSG00000163235	TGFA	transforming growth factor alpha [Source:HGNC Symbol;Acc:HGNC:11765]	protein_coding	GO:0110165|GO:0032502|GO:0050896|GO:0044093|GO:0023052|GO:0008152|GO:0003824|GO:0008283|GO:0051301|GO:0044237|GO:0007154|GO:0006950|GO:0071840|GO:0030545|GO:0008047|GO:0044238|GO:0030234|GO:0038023|GO:0005576|GO:0006807|GO:0009986|GO:0019222|GO:0005615|GO:0050790|GO:0043226|GO:0016020|GO:0005515|GO:0007275|GO:0048646|GO:0048583|GO:0048584|GO:0023051|GO:0140096|GO:0007049|GO:0071704|GO:2000273|GO:…	cellular anatomical entity|developmental process|response to stimulus|positive regulation of molecular function|signaling|metabolic process|catalytic activity|cell population proliferation|cell division|cellular metabolic process|cell communication|response to stress|cellular component organization or biogenesis|signaling receptor regulator activity|enzyme activator activity|primary metabolic pro…	K08774	transforming growth factor, alpha[-]	hsa05200|hsa04151|hsa04010|hsa04020|hsa04014|hsa05225|hsa04915|hsa05215|hsa05210|hsa04012|hsa01521|hsa05212|hsa05214|hsa05223|hsa05211	Pathways in cancer - Homo sapiens (human) |PI3K-Akt signaling pathway - Homo sapiens (human) |MAPK signaling pathway - Homo sapiens (human) |Calcium signaling pathway - Homo sapiens (human) |Ras signaling pathway - Homo sapiens (human) |Hepatocellular carcinoma - Homo sapiens (human) |Estrogen signaling pathway - Homo sapiens (human) |Prostate cancer - Homo sapiens (human) |Colorectal cancer - Ho…	2:70447284-70554193	285	199	270	61	70	96	2.68822895976479	1.96918763735404	2.55743912698249	0.596230896239998	0.638341155625964	0.91571572999369	2.40495190803377	0.716762593953217	1.74644079079785	4.61135664181198e-12	4.73210915387481e-10	UP
ENSG00000101197	BIRC7	baculoviral IAP repeat containing 7 [Source:HGNC Symbol;Acc:HGNC:13702]	protein_coding	GO:0110165|GO:0032502|GO:0050896|GO:0023052|GO:0008152|GO:0044092|GO:0003824|GO:0008283|GO:0043086|GO:0044237|GO:0007154|GO:0006950|GO:0005654|GO:0044238|GO:0030234|GO:0006807|GO:0005829|GO:0019222|GO:0023057|GO:0050790|GO:0043226|GO:0043167|GO:0005515|GO:0007275|GO:0004857|GO:0048583|GO:0048584|GO:0009892|GO:0023051|GO:0140096|GO:0007049|GO:0071704|GO:0008219|GO:0016787|GO:0051716|GO:0005815|GO:…	cellular anatomical entity|developmental process|response to stimulus|signaling|metabolic process|negative regulation of molecular function|catalytic activity|cell population proliferation|negative regulation of catalytic activity|cellular metabolic process|cell communication|response to stress|nucleoplasm|primary metabolic process|enzyme regulator activity|nitrogen compound metabolic process|cyt…	K16061	baculoviral IAP repeat-containing protein 7/8[-]	hsa05200|hsa04120|hsa05145|hsa05222|hsa04215	Pathways in cancer - Homo sapiens (human) |Ubiquitin mediated proteolysis - Homo sapiens (human) |Toxoplasmosis - Homo sapiens (human) |Small cell lung cancer - Homo sapiens (human) |Apoptosis - multiple species - Homo sapiens (human)	20:63235883-63240495	1014	1066	1206	491	598	569	27.8707321012872	30.7382731107854	33.2872292450509	13.9846938795429	15.8907519457361	15.8158366304078	30.6320781523745	15.2304274852289	1.00808681035911	4.78655336682466e-12	4.88060761610272e-10	UP
ENSG00000111859	NEDD9	neural precursor cell expressed, developmentally down-regulated 9 [Source:HGNC Symbol;Acc:HGNC:7733]	protein_coding	GO:0110165|GO:0032502|GO:0050896|GO:0051179|GO:0040011|GO:0044093|GO:0023052|GO:0008152|GO:0002376|GO:0003824|GO:0007610|GO:0002682|GO:0051301|GO:0044237|GO:0007154|GO:0071840|GO:0048869|GO:0051641|GO:0002684|GO:0005654|GO:0001772|GO:0051094|GO:0044238|GO:0050900|GO:0006807|GO:0032879|GO:0065008|GO:0005829|GO:0048870|GO:0050793|GO:0033036|GO:0002520|GO:0019222|GO:0045321|GO:0001775|GO:0050790|GO:…	cellular anatomical entity|developmental process|response to stimulus|localization|locomotion|positive regulation of molecular function|signaling|metabolic process|immune system process|catalytic activity|behavior|regulation of immune system process|cell division|cellular metabolic process|cell communication|cellular component organization or biogenesis|cellular developmental process|cellular loc…	-	-	-	-	6:11183298-11382348	550	476	469	199	243	195	1.86053753753153	1.6892543581438	1.59319357069713	0.697571045213861	0.794720799149064	0.667083746021627	1.71432848879082	0.719791863461517	1.25199187682471	4.77347157005965e-12	4.88060761610272e-10	UP
ENSG00000279689	-	TEC		-	-	-	-	-	-	10:73769264-73772862	16	15	20	85	98	68	0.28983696891791	0.285074747660137	0.363834741044852	1.59558760191324	1.71633412386049	1.24572102720677	0.3129154858743	1.5192142509935	-2.27948	5.06970127500297e-12	5.15290875307206e-10	DOWN
ENSG00000230797	YY2	YY2 transcription factor [Source:HGNC Symbol;Acc:HGNC:31684]	protein_coding	GO:0110165|GO:0032991|GO:0008152|GO:0044237|GO:0003700|GO:0044238|GO:0006807|GO:0019222|GO:0043226|GO:0043167|GO:0005667|GO:0097159|GO:0071704|GO:1901363|GO:0009058|GO:0043169|GO:1901360|GO:0003676|GO:0006139|GO:0044249|GO:0046483|GO:0060255|GO:0009889|GO:0001216|GO:0051173|GO:0010604|GO:0051171|GO:0080090|GO:0043170|GO:0043229|GO:1901576|GO:0044260|GO:0000981|GO:0031519|GO:0034641|GO:0043227|GO:…	cellular anatomical entity|protein-containing complex|metabolic process|cellular metabolic process|DNA-binding transcription factor activity|primary metabolic process|nitrogen compound metabolic process|regulation of metabolic process|organelle|ion binding|transcription regulator complex|organic cyclic compound binding|organic substance metabolic process|heterocyclic compound binding|biosynthetic…	K09201	transcription factor YY[-]	hsa03083	Polycomb repressive complex - Homo sapiens (human)	X:21855987-21858740	304	311	327	133	95	82	7.19673398035928	7.72383961354378	7.77372889384331	3.26267492650222	2.17428342661125	1.9631166044027	7.56476749591546	2.46669165250539	1.61671835813608	5.66274352984462e-12	5.73747024034922e-10	UP
ENSG00000184898	RBM43	RNA binding motif protein 43 [Source:HGNC Symbol;Acc:HGNC:24790]	protein_coding	GO:0097159|GO:0005515|GO:1901363|GO:0003676|GO:0003723	organic cyclic compound binding|protein binding|heterocyclic compound binding|nucleic acid binding|RNA binding	-	-	-	-	2:151247940-151261863	45	59	66	185	204	183	0.617004974263388	0.848675785902561	0.908736418932766	2.62850102067318	2.70418975673754	2.53743624768794	0.791472393032905	2.62337567503289	-1.72881	6.92298355210055e-12	6.97022529520765e-10	DOWN
ENSG00000145287	PLAC8	placenta associated 8 [Source:HGNC Symbol;Acc:HGNC:19254]	protein_coding	GO:0110165|GO:0032502|GO:0050896|GO:0008152|GO:0002376|GO:0008283|GO:0040008|GO:0044237|GO:0006950|GO:0048869|GO:0044238|GO:0005576|GO:0006807|GO:0065008|GO:0050793|GO:0019222|GO:0051093|GO:0043226|GO:0045926|GO:0009605|GO:0035264|GO:0048871|GO:0071704|GO:0051239|GO:0006955|GO:0048589|GO:0008219|GO:1990845|GO:0009058|GO:0051707|GO:0005737|GO:0003682|GO:0012505|GO:0098542|GO:0060548|GO:1901360|GO:…	cellular anatomical entity|developmental process|response to stimulus|metabolic process|immune system process|cell population proliferation|regulation of growth|cellular metabolic process|response to stress|cellular developmental process|primary metabolic process|extracellular region|nitrogen compound metabolic process|regulation of biological quality|regulation of developmental process|regulatio…	-	-	-	-	4:83090048-83137075	834	791	749	347	393	407	11.7084427570653	11.6498784057301	10.5592863703918	5.04804148084571	5.33407119767784	5.7782654730799	11.3058691777291	5.38679271720115	1.06957345179921	7.47403730688732e-12	7.50144992020725e-10	UP
ENSG00000111674	ENO2	enolase 2 [Source:HGNC Symbol;Acc:HGNC:3353]	protein_coding	GO:0022414|GO:0000003|GO:0110165|GO:0050896|GO:0032991|GO:0008152|GO:0003824|GO:1902494|GO:0001917|GO:0044237|GO:0150034|GO:0048609|GO:0044238|GO:0005576|GO:0006807|GO:0044281|GO:0009986|GO:0005829|GO:0036477|GO:0005615|GO:0019674|GO:0043226|GO:0016020|GO:0046034|GO:0043167|GO:0030427|GO:0005515|GO:0030054|GO:0043204|GO:0016829|GO:0009056|GO:0071704|GO:0006734|GO:0008219|GO:0042995|GO:0009058|GO:…	reproductive process|reproduction|cellular anatomical entity|response to stimulus|protein-containing complex|metabolic process|catalytic activity|catalytic complex|photoreceptor inner segment|cellular metabolic process|distal axon|multicellular organismal reproductive process|primary metabolic process|extracellular region|nitrogen compound metabolic process|small molecule metabolic process|cell s…	K01689	enolase[4.2.1.11]	hsa01100|hsa01200|hsa04066|hsa03018|hsa01230|hsa00010	Metabolic pathways - Homo sapiens (human) |Carbon metabolism - Homo sapiens (human) |HIF-1 signaling pathway - Homo sapiens (human) |RNA degradation - Homo sapiens (human) |Biosynthesis of amino acids - Homo sapiens (human) |Glycolysis / Gluconeogenesis - Homo sapiens (human)	12:6913745-6923698	593	379	396	1093	1898	1128	3.92224730136591	2.62985534198519	2.63023739800668	7.49136953605116	12.1369480843466	7.54500151385227	3.06078001378593	9.05777304475001	-1.56526	7.76617685044226e-12	7.77030263189405e-10	DOWN
ENSG00000011201	ANOS1	anosmin 1 [Source:HGNC Symbol;Acc:HGNC:6211]	protein_coding	GO:0110165|GO:0032502|GO:0050896|GO:0005198|GO:0040011|GO:0008152|GO:0044092|GO:0003824|GO:0043086|GO:0044237|GO:0071840|GO:0048869|GO:0044238|GO:0030234|GO:0005576|GO:0006807|GO:0009986|GO:0005201|GO:0019222|GO:0005615|GO:0050790|GO:0016020|GO:0005515|GO:0009605|GO:0007275|GO:0004857|GO:0097367|GO:0009892|GO:0007155|GO:0140096|GO:0071704|GO:0009653|GO:0016787|GO:0042221|GO:0071944|GO:0048856|GO:…	cellular anatomical entity|developmental process|response to stimulus|structural molecule activity|locomotion|metabolic process|negative regulation of molecular function|catalytic activity|negative regulation of catalytic activity|cellular metabolic process|cellular component organization or biogenesis|cellular developmental process|primary metabolic process|enzyme regulator activity|extracellula…	-	-	-	-	X:8528874-8732137	472	456	436	144	211	194	4.03789505432042	4.09251024214674	3.74558000339506	1.27654081951876	1.74513277562565	1.67836253485612	3.95866176662074	1.56667871000018	1.33730346047026	7.94249289962821e-12	7.92195623574444e-10	UP
ENSG00000111077	TNS2	tensin 2 [Source:HGNC Symbol;Acc:HGNC:19737]	protein_coding	GO:0110165|GO:0032502|GO:0050896|GO:0023052|GO:0008152|GO:0003824|GO:0008283|GO:0044237|GO:0014823|GO:0007154|GO:0098794|GO:0044238|GO:0006807|GO:0065008|GO:0036477|GO:0023057|GO:0016020|GO:0043167|GO:0005515|GO:0007275|GO:0048583|GO:0035264|GO:0030054|GO:0023051|GO:0048871|GO:0140096|GO:0019725|GO:0071704|GO:0048589|GO:0016787|GO:0051716|GO:0042995|GO:0042221|GO:0071944|GO:0007165|GO:0048856|GO:…	cellular anatomical entity|developmental process|response to stimulus|signaling|metabolic process|catalytic activity|cell population proliferation|cellular metabolic process|response to activity|cell communication|postsynapse|primary metabolic process|nitrogen compound metabolic process|regulation of biological quality|somatodendritic compartment|negative regulation of signaling|membrane|ion bind…	-	-	-	-	12:53046969-53064379	457	483	489	979	1115	961	1.70285450790241	1.88808080815257	1.82974187739312	3.7801144505764	4.01669737316451	3.62121803930767	1.80689239781603	3.80600995434953	-1.07477	8.08126763615225e-12	8.03533993499027e-10	DOWN
ENSG00000247095	MIR210HG	MIR210 host gene [Source:HGNC Symbol;Acc:HGNC:39524]	lncRNA	-	-	-	-	-	-	11:565657-568457	31	50	43	143	158	169	0.24914646638844	0.421582459773785	0.347046530143351	1.19095342344135	1.22768195695487	1.37358300795917	0.339258485435192	1.26407279611846	-1.89762	8.55317205420685e-12	8.4782324971994e-10	DOWN
ENSG00000125148	MT2A	metallothionein 2A [Source:HGNC Symbol;Acc:HGNC:7406]	protein_coding	GO:0110165|GO:0050896|GO:0040008|GO:0006950|GO:0065008|GO:0005829|GO:0043226|GO:0043167|GO:0005515|GO:0045926|GO:0019725|GO:0051716|GO:0005737|GO:0042221|GO:0043169|GO:0055082|GO:0010273|GO:0010035|GO:0010033|GO:0009636|GO:0042592|GO:0043229|GO:0043227|GO:0097501|GO:0046872|GO:0010038|GO:0048878|GO:0043231|GO:0071241|GO:0034097|GO:0006873|GO:0071310|GO:0030003|GO:0036017|GO:0071345|GO:0005634|GO:…	cellular anatomical entity|response to stimulus|regulation of growth|response to stress|regulation of biological quality|cytosol|organelle|ion binding|protein binding|negative regulation of growth|cellular homeostasis|cellular response to stimulus|cytoplasm|response to chemical|cation binding|cellular chemical homeostasis|detoxification of copper ion|response to inorganic substance|response to or…	K14739	metallothionein 1/2[-]	hsa04978	Mineral absorption - Homo sapiens (human)	16:56608584-56609497	4070	3062	4237	1542	2025	2061	98.7166498974481	77.9135273976675	103.198679102696	38.7561812562453	47.4846989967444	50.5525988290894	93.2762854659372	45.597826360693	1.03254528430929	8.70355400582157e-12	8.57420580321198e-10	UP
ENSG00000260877	-	novel transcript		-	-	-	-	-	-	11:69299274-69372512	69	69	57	10	16	14	1.96786681072867	2.06446758418259	1.63247162202165	0.295541305060848	0.441162965651099	0.403794029574748	1.88826867231097	0.380166100095565	2.31236225732518	1.14226033904996e-11	1.11499235595618e-09	UP
ENSG00000134917	ADAMTS8	ADAM metallopeptidase with thrombospondin type 1 motif 8 [Source:HGNC Symbol;Acc:HGNC:224]	protein_coding	GO:0110165|GO:0051179|GO:0008152|GO:0003824|GO:0008283|GO:0071840|GO:0022857|GO:0044238|GO:0005576|GO:0006807|GO:0043167|GO:0005515|GO:0097367|GO:0140096|GO:0071704|GO:0016787|GO:0055085|GO:0051234|GO:0071944|GO:0044877|GO:0043169|GO:0005102|GO:0008233|GO:0031012|GO:0042127|GO:0008201|GO:0050839|GO:0008285|GO:0034220|GO:0005539|GO:0019538|GO:0005178|GO:0015075|GO:0043170|GO:0016043|GO:1901564|GO:…	cellular anatomical entity|localization|metabolic process|catalytic activity|cell population proliferation|cellular component organization or biogenesis|transmembrane transporter activity|primary metabolic process|extracellular region|nitrogen compound metabolic process|ion binding|protein binding|carbohydrate derivative binding|catalytic activity, acting on a protein|organic substance metabolic …	-	-	-	-	11:130404923-130428609	121	105	108	31	25	36	1.42680293734633	1.29891095868481	1.27885832850085	0.378789235793737	0.284999545885461	0.429285202304127	1.33485740817733	0.364357994661108	1.87325708746994	1.15395417796716e-11	1.12298331051595e-09	UP
ENSG00000140015	KCNH5	potassium voltage-gated channel subfamily H member 5 [Source:HGNC Symbol;Acc:HGNC:6254]	protein_coding	GO:0110165|GO:0051179|GO:0022857|GO:0032879|GO:0065008|GO:0009986|GO:0016020|GO:0005515|GO:0007049|GO:0055085|GO:0051234|GO:0031224|GO:0071944|GO:0044877|GO:0051726|GO:0005886|GO:0000278|GO:0016021|GO:0022803|GO:0051049|GO:0010564|GO:0031226|GO:0034220|GO:0044770|GO:0005516|GO:0042391|GO:0015075|GO:0044325|GO:0044772|GO:0034765|GO:0008324|GO:0005244|GO:0043269|GO:1901987|GO:0007346|GO:0005216|GO:…	cellular anatomical entity|localization|transmembrane transporter activity|regulation of localization|regulation of biological quality|cell surface|membrane|protein binding|cell cycle|transmembrane transport|establishment of localization|intrinsic component of membrane|cell periphery|protein-containing complex binding|regulation of cell cycle|plasma membrane|mitotic cell cycle|integral component …	-	-	-	-	14:62699464-63102037	82	66	90	206	283	263	0.388274796984316	0.327852713901283	0.427940832144288	1.01076625859797	1.29551167918483	1.25935471087167	0.381356114343296	1.18854421621816	-1.63998	1.21596195823766e-11	1.17617685851647e-09	DOWN
ENSG00000179111	HES7	hes family bHLH transcription factor 7 [Source:HGNC Symbol;Acc:HGNC:15977]	protein_coding	GO:0110165|GO:0032502|GO:0050896|GO:0023052|GO:0008152|GO:0048511|GO:0044237|GO:0007154|GO:0003700|GO:0048869|GO:0044238|GO:0006807|GO:0050793|GO:0019222|GO:0043226|GO:0000785|GO:0097159|GO:0005515|GO:0007275|GO:0007389|GO:0048646|GO:0009892|GO:0071704|GO:0051239|GO:0009653|GO:0051716|GO:1901363|GO:0009058|GO:0007165|GO:0048856|GO:0046983|GO:1901360|GO:0003676|GO:0006139|GO:2000026|GO:0044249|GO:…	cellular anatomical entity|developmental process|response to stimulus|signaling|metabolic process|rhythmic process|cellular metabolic process|cell communication|DNA-binding transcription factor activity|cellular developmental process|primary metabolic process|nitrogen compound metabolic process|regulation of developmental process|regulation of metabolic process|organelle|chromatin|organic cyclic …	K09087	hairy and enhancer of split 2/6/7[-]	hsa05165	Human papillomavirus infection - Homo sapiens (human)	17:8120592-8124106	374	265	365	815	768	845	9.17363403994104	6.81912301245218	8.99048671739372	20.7151731036285	18.2122872346313	20.9602665515391	8.32774792326231	19.962575629933	-1.2613	1.27262820403338e-11	1.22359571196807e-09	DOWN
ENSG00000119630	PGF	placental growth factor [Source:HGNC Symbol;Acc:HGNC:8893]	protein_coding	GO:0022414|GO:0000003|GO:0110165|GO:0032502|GO:0050896|GO:0051179|GO:0040011|GO:0023052|GO:0008152|GO:0002376|GO:0002682|GO:0008283|GO:0051301|GO:0044237|GO:0007154|GO:0006950|GO:0048869|GO:0002684|GO:0007267|GO:0030545|GO:0051094|GO:0044238|GO:0050900|GO:0038023|GO:0005576|GO:0006807|GO:0032879|GO:0048870|GO:0050793|GO:0019222|GO:0005615|GO:0016020|GO:0005515|GO:0009605|GO:0007275|GO:0048646|GO:…	reproductive process|reproduction|cellular anatomical entity|developmental process|response to stimulus|localization|locomotion|signaling|metabolic process|immune system process|regulation of immune system process|cell population proliferation|cell division|cellular metabolic process|cell communication|response to stress|cellular developmental process|positive regulation of immune system process|…	K16859	placenta growth factor[-]	hsa05200|hsa04151|hsa04010|hsa04014|hsa04015|hsa04510	Pathways in cancer - Homo sapiens (human) |PI3K-Akt signaling pathway - Homo sapiens (human) |MAPK signaling pathway - Homo sapiens (human) |Ras signaling pathway - Homo sapiens (human) |Rap1 signaling pathway - Homo sapiens (human) |Focal adhesion - Homo sapiens (human)	14:74941834-74955626	42	56	55	160	171	205	0.288361554527217	0.403350323626181	0.37919958671099	1.1383217981127	1.1350474446448	1.42333858931174	0.356970488288129	1.23223594402308	-1.7874	1.38817018450495e-11	1.32671775514314e-09	DOWN
ENSG00000047617	ANO2	anoctamin 2 [Source:HGNC Symbol;Acc:HGNC:1183]	protein_coding	GO:0110165|GO:0032991|GO:0051179|GO:0051641|GO:0022857|GO:0005654|GO:0043226|GO:0016020|GO:0005515|GO:0098796|GO:0055085|GO:0042995|GO:0051234|GO:0031224|GO:0071944|GO:1990351|GO:0005886|GO:0046983|GO:0042802|GO:0016021|GO:0022803|GO:1902495|GO:0034220|GO:0015075|GO:0043229|GO:0120025|GO:0043227|GO:0051649|GO:0005929|GO:0043231|GO:0005216|GO:0015267|GO:0043005|GO:0008509|GO:0098656|GO:0006811|GO:…	cellular anatomical entity|protein-containing complex|localization|cellular localization|transmembrane transporter activity|nucleoplasm|organelle|membrane|protein binding|membrane protein complex|transmembrane transport|cell projection|establishment of localization|intrinsic component of membrane|cell periphery|transporter complex|plasma membrane|protein dimerization activity|identical protein bi…	K19497	anoctamin-2[-]	hsa04740	Olfactory transduction - Homo sapiens (human)	12:5531869-5946232	337	292	276	110	110	126	2.49617001603685	2.26901709871226	2.05292030345216	0.844301106306351	0.787714203179129	0.9438061516479	2.27270247273376	0.858607153711127	1.40433873022607	1.61143033465863e-11	1.52598719898017e-09	UP
ENSG00000107201	DDX58	DExD/H-box helicase 58 [Source:HGNC Symbol;Acc:HGNC:19102]	protein_coding	GO:0110165|GO:0050896|GO:0032991|GO:0051179|GO:0040011|GO:0044093|GO:0023052|GO:0008152|GO:0002376|GO:0003824|GO:0002682|GO:0044237|GO:0007154|GO:0003700|GO:0006950|GO:0002684|GO:0044238|GO:0140640|GO:0031256|GO:0006807|GO:0032879|GO:0005829|GO:0048870|GO:0019222|GO:0043226|GO:0016020|GO:0051090|GO:0043167|GO:0008186|GO:0097159|GO:0031252|GO:0005515|GO:0009605|GO:1990904|GO:0048583|GO:0048584|GO:…	cellular anatomical entity|response to stimulus|protein-containing complex|localization|locomotion|positive regulation of molecular function|signaling|metabolic process|immune system process|catalytic activity|regulation of immune system process|cellular metabolic process|cell communication|DNA-binding transcription factor activity|response to stress|positive regulation of immune system process|p…	K12646	ATP-dependent RNA helicase DDX58[3.6.4.13]	hsa05168|hsa05171|hsa05169|hsa05164|hsa05161|hsa05160|hsa05162|hsa04064|hsa04623|hsa04622	Herpes simplex virus 1 infection - Homo sapiens (human) |Coronavirus disease - COVID-19 - Homo sapiens (human) |Epstein-Barr virus infection - Homo sapiens (human) |Influenza A - Homo sapiens (human) |Hepatitis B - Homo sapiens (human) |Hepatitis C - Homo sapiens (human) |Measles - Homo sapiens (human) |NF-kappa B signaling pathway - Homo sapiens (human) |Cytosolic DNA-sensing pathway - Homo sapi…	9:32455302-32526208	275	335	261	62	115	97	1.42203917991931	1.81733936871908	1.35531469714619	0.332221713944094	0.574920663962198	0.507249400306888	1.53156441526153	0.47146392607106	1.69978675293123	1.68967869432437e-11	1.58646459695553e-09	UP
ENSG00000272405	-	novel transcript, antisense to BCAN		-	-	-	-	-	-	1:156641666-156644887	499	510	437	1010	1118	983	10.0971839374795	10.8263436514869	8.87974569588477	21.1778361969084	21.8712799171775	20.1151352948834	9.93442442828372	21.0547504696564	-1.08364	1.89893170320715e-11	1.77253925194121e-09	DOWN
ENSG00000150054	MPP7	MAGUK p55 scaffold protein 7 [Source:HGNC Symbol;Acc:HGNC:26542]	protein_coding	GO:0110165|GO:0032991|GO:0051179|GO:0060090|GO:0071840|GO:0005654|GO:0033036|GO:0043226|GO:0016020|GO:0005515|GO:0030054|GO:0016328|GO:0030674|GO:0098796|GO:0007163|GO:0005737|GO:0071944|GO:0005886|GO:0098797|GO:0044087|GO:0050839|GO:0044085|GO:0051128|GO:0044089|GO:0035591|GO:0070161|GO:0051130|GO:0019904|GO:0030010|GO:0043229|GO:0005938|GO:0008104|GO:0016043|GO:0043227|GO:0031334|GO:0097025|GO:…	cellular anatomical entity|protein-containing complex|localization|molecular adaptor activity|cellular component organization or biogenesis|nucleoplasm|macromolecule localization|organelle|membrane|protein binding|cell junction|lateral plasma membrane|protein-macromolecule adaptor activity|membrane protein complex|establishment or maintenance of cell polarity|cytoplasm|cell periphery|plasma membr…	-	-	-	-	10:28050993-28334486	612	499	533	221	261	257	3.8343607977685	3.27984595466724	3.35342211296725	1.43481181526899	1.5809386677284	1.62833862690187	3.48921	1.54802970329975	1.17246711924901	2.57949613317625e-11	2.33959568543637e-09	UP
ENSG00000278864	-	novel transcript		-	-	-	-	-	-	17:17181504-17183257	217	188	241	70	73	87	8.06594378990683	7.33102776999302	8.99564792964582	2.69622594293495	2.6233318258684	3.27028633525642	8.13087316318189	2.86328136801992	1.50574084203801	2.95002018290492e-11	2.65311225269851e-09	UP
ENSG00000001167	NFYA	nuclear transcription factor Y subunit alpha [Source:HGNC Symbol;Acc:HGNC:7804]	protein_coding	GO:0110165|GO:0032991|GO:0008152|GO:0048511|GO:0044237|GO:0003700|GO:0071840|GO:0005654|GO:0044238|GO:0006807|GO:0019222|GO:0043226|GO:0000785|GO:0005667|GO:0097159|GO:0005515|GO:0032259|GO:0071704|GO:0032993|GO:1901363|GO:0009058|GO:1901360|GO:0003676|GO:0006139|GO:0090575|GO:0044249|GO:0046483|GO:0060255|GO:0009889|GO:0051173|GO:0010604|GO:0051128|GO:0051171|GO:0019538|GO:0080090|GO:0043170|GO:…	cellular anatomical entity|protein-containing complex|metabolic process|rhythmic process|cellular metabolic process|DNA-binding transcription factor activity|cellular component organization or biogenesis|nucleoplasm|primary metabolic process|nitrogen compound metabolic process|regulation of metabolic process|organelle|chromatin|transcription regulator complex|organic cyclic compound binding|prote…	K08064	nuclear transcription factor Y, alpha[-]	hsa05152|hsa05017|hsa04612	Tuberculosis - Homo sapiens (human) |Spinocerebellar ataxia - Homo sapiens (human) |Antigen processing and presentation - Homo sapiens (human)	6:41072974-41102403	650	624	695	317	338	307	6.13726659747454	6.18098977319924	6.58970630774207	3.10157190827169	3.08540136623092	2.93136608062104	6.30265422613862	3.03944645170788	1.05215091437899	3.20025046462932e-11	2.86207874653734e-09	UP
ENSG00000050344	NFE2L3	NFE2 like bZIP transcription factor 3 [Source:HGNC Symbol;Acc:HGNC:7783]	protein_coding	GO:0110165|GO:0050896|GO:0032991|GO:0008152|GO:0044237|GO:0003700|GO:0006950|GO:0044238|GO:0006807|GO:0019222|GO:0043226|GO:0000785|GO:0005667|GO:0097159|GO:0005515|GO:0009892|GO:0071704|GO:0051716|GO:1901363|GO:0009058|GO:1901360|GO:0003676|GO:0006139|GO:0090575|GO:0044249|GO:0046483|GO:0060255|GO:0009889|GO:0009890|GO:0051171|GO:0010605|GO:0080090|GO:0043170|GO:0001217|GO:0043229|GO:1901576|GO:…	cellular anatomical entity|response to stimulus|protein-containing complex|metabolic process|cellular metabolic process|DNA-binding transcription factor activity|response to stress|primary metabolic process|nitrogen compound metabolic process|regulation of metabolic process|organelle|chromatin|transcription regulator complex|organic cyclic compound binding|protein binding|negative regulation of m…	-	-	-	-	7:26152198-26187137	259	233	264	83	108	57	2.68371689912381	2.53282023998354	2.74700678450432	0.89120173083557	1.08191847686213	0.597286651454438	2.65451464120389	0.856802286384046	1.63141386374252	3.27541715610061e-11	2.92114292721095e-09	UP
ENSG00000185745	IFIT1	interferon induced protein with tetratricopeptide repeats 1 [Source:HGNC Symbol;Acc:HGNC:5407]	protein_coding	GO:0110165|GO:0050896|GO:0051179|GO:0016032|GO:0044092|GO:0002376|GO:0003824|GO:0002682|GO:0043086|GO:0006950|GO:0140640|GO:0050792|GO:0019058|GO:0065008|GO:0005829|GO:0033036|GO:0050790|GO:0051098|GO:0051100|GO:0097159|GO:0005515|GO:0009605|GO:0048583|GO:0048525|GO:0006955|GO:0004386|GO:0051716|GO:0048524|GO:1901363|GO:0019079|GO:0051234|GO:0051707|GO:0005737|GO:0042221|GO:1901698|GO:0098542|GO:…	cellular anatomical entity|response to stimulus|localization|viral process|negative regulation of molecular function|immune system process|catalytic activity|regulation of immune system process|negative regulation of catalytic activity|response to stress|catalytic activity, acting on a nucleic acid|regulation of viral process|viral life cycle|regulation of biological quality|cytosol|macromolecule…	K14217	interferon-induced protein with tetratricopeptide repeats 1[-]	hsa05160	Hepatitis C - Homo sapiens (human)	10:89392546-89406487	419	373	432	160	177	190	3.06420391820367	2.86170235977576	3.17254411588612	1.21250743632958	1.25143741213492	1.40516499535166	3.03281679795518	1.28970328127205	1.23361916566805	4.11700952214918e-11	3.65136548118145e-09	UP
ENSG00000183508	TENT5C	terminal nucleotidyltransferase 5C [Source:HGNC Symbol;Acc:HGNC:24712]	protein_coding	GO:0110165|GO:0032502|GO:0008152|GO:0003824|GO:0044237|GO:0048869|GO:0005654|GO:0044238|GO:0006807|GO:0065008|GO:0050793|GO:0019222|GO:0051093|GO:0043226|GO:0097159|GO:0005515|GO:0007275|GO:0009892|GO:0009056|GO:0071704|GO:1901363|GO:0005815|GO:0005737|GO:0048856|GO:0016740|GO:0044248|GO:0045596|GO:1901360|GO:0003676|GO:0006139|GO:0005813|GO:0016772|GO:0046483|GO:0060255|GO:0030154|GO:0010604|GO:…	cellular anatomical entity|developmental process|metabolic process|catalytic activity|cellular metabolic process|cellular developmental process|nucleoplasm|primary metabolic process|nitrogen compound metabolic process|regulation of biological quality|regulation of developmental process|regulation of metabolic process|negative regulation of developmental process|organelle|organic cyclic compound b…	-	-	-	-	1:117606048-117628389	61	76	54	206	235	183	0.703392625355141	0.919383332553825	0.625292509575628	2.46148578256728	2.61980981469061	2.13397760130105	0.749356155828198	2.40509106618631	-1.68237	4.22483500535594e-11	3.73664481675362e-09	DOWN
ENSG00000146678	IGFBP1	insulin like growth factor binding protein 1 [Source:HGNC Symbol;Acc:HGNC:5469]	protein_coding	GO:0110165|GO:0032502|GO:0050896|GO:0023052|GO:0040008|GO:0007154|GO:0071840|GO:0007267|GO:0005576|GO:0007568|GO:0023057|GO:0005615|GO:0043226|GO:0005515|GO:0007275|GO:0048583|GO:0023051|GO:0048589|GO:0051716|GO:0045927|GO:0005737|GO:0042221|GO:0007165|GO:0048856|GO:0012505|GO:1901698|GO:0005102|GO:0042246|GO:0031099|GO:0005794|GO:0009966|GO:0010033|GO:0198738|GO:0071495|GO:0009968|GO:0007166|GO:…	cellular anatomical entity|developmental process|response to stimulus|signaling|regulation of growth|cell communication|cellular component organization or biogenesis|cell-cell signaling|extracellular region|aging|negative regulation of signaling|extracellular space|organelle|protein binding|multicellular organism development|regulation of response to stimulus|regulation of signaling|developmental…	-	-	-	-	7:45888360-45893660	983	743	935	447	459	381	15.9622167892678	12.6572812441014	15.2465287913551	7.52155306385726	7.20584063758299	6.25653699279116	14.6220089415748	6.9946435647438	1.06381909205852	4.25488164990655e-11	3.7474623251023e-09	UP
ENSG00000149260	CAPN5	calpain 5 [Source:HGNC Symbol;Acc:HGNC:1482]	protein_coding	GO:0110165|GO:0050896|GO:0023052|GO:0008152|GO:0003824|GO:0007154|GO:0044238|GO:0005576|GO:0006807|GO:0009986|GO:0005615|GO:0043226|GO:0030054|GO:0140096|GO:0071704|GO:0016787|GO:0051716|GO:0005737|GO:0007165|GO:0008233|GO:0045202|GO:0070161|GO:0019538|GO:0043170|GO:0043227|GO:1901564|GO:0070062|GO:0006508|GO:0065010|GO:0031982|GO:0030055|GO:0004175|GO:0008234|GO:0004197|GO:0005925|GO:1903561|GO:…	cellular anatomical entity|response to stimulus|signaling|metabolic process|catalytic activity|cell communication|primary metabolic process|extracellular region|nitrogen compound metabolic process|cell surface|extracellular space|organelle|cell junction|catalytic activity, acting on a protein|organic substance metabolic process|hydrolase activity|cellular response to stimulus|cytoplasm|signal tra…	-	-	-	-	11:77066961-77126155	175	185	222	66	75	67	1.09327175984152	1.21248120245622	1.39271757970921	0.42726635363122	0.452985184221863	0.423289173819548	1.23282351400232	0.434513570557544	1.50449314362885	4.26047501745085e-11	3.7474623251023e-09	UP
ENSG00000179029	TMEM107	transmembrane protein 107 [Source:HGNC Symbol;Acc:HGNC:28128]	protein_coding	GO:0110165|GO:0032502|GO:0050896|GO:0032991|GO:0051179|GO:0008152|GO:0071840|GO:0051641|GO:0051606|GO:0033036|GO:0019222|GO:0043226|GO:0016020|GO:0005515|GO:0007275|GO:0007389|GO:0071704|GO:0009653|GO:0042995|GO:0035869|GO:0031224|GO:0048856|GO:0036038|GO:1904888|GO:0016021|GO:0009887|GO:0060021|GO:0048513|GO:0035295|GO:0060255|GO:0044085|GO:0003002|GO:0009888|GO:0009790|GO:0048731|GO:0043170|GO:…	cellular anatomical entity|developmental process|response to stimulus|protein-containing complex|localization|metabolic process|cellular component organization or biogenesis|cellular localization|detection of stimulus|macromolecule localization|regulation of metabolic process|organelle|membrane|protein binding|multicellular organism development|pattern specification process|organic substance meta…	-	-	-	-	17:8172457-8176399	300	298	284	709	757	589	2.06536340592415	2.15230159149022	1.9634221669611	5.05803805798824	5.0385322328431	4.10071815220553	2.06036238812516	4.73242948101229	-1.19968	4.51569839105937e-11	3.96107165442597e-09	DOWN
ENSG00000145632	PLK2	polo like kinase 2 [Source:HGNC Symbol;Acc:HGNC:19699]	protein_coding	GO:0110165|GO:0032502|GO:0050896|GO:0051179|GO:0040011|GO:0023052|GO:0008152|GO:0002376|GO:0003824|GO:0007610|GO:0002682|GO:0051301|GO:0044237|GO:0007154|GO:0006950|GO:0071840|GO:0048869|GO:0007267|GO:0044238|GO:0006807|GO:0007568|GO:0032879|GO:0065008|GO:0005829|GO:0048870|GO:0050793|GO:0019222|GO:0036477|GO:0051093|GO:0023057|GO:0007017|GO:0043226|GO:0000785|GO:0043167|GO:0007611|GO:0097159|GO:…	cellular anatomical entity|developmental process|response to stimulus|localization|locomotion|signaling|metabolic process|immune system process|catalytic activity|behavior|regulation of immune system process|cell division|cellular metabolic process|cell communication|response to stress|cellular component organization or biogenesis|cellular developmental process|cell-cell signaling|primary metabol…	K08861	polo-like kinase 2[2.7.11.21]	hsa04068	FoxO signaling pathway - Homo sapiens (human)	5:58453982-58460139	629	592	666	264	290	330	4.18072365273629	4.12794478201848	4.44523083676774	1.81829578414008	1.86350646349802	2.21811610072105	4.25129975717417	1.96663944945305	1.11217149854001	5.10804078027679e-11	4.45624364201968e-09	UP
ENSG00000095794	CREM	cAMP responsive element modulator [Source:HGNC Symbol;Acc:HGNC:2352]	protein_coding	GO:0022414|GO:0000003|GO:0110165|GO:0032502|GO:0050896|GO:0032991|GO:0023052|GO:0008152|GO:0048511|GO:0044237|GO:0007154|GO:0003700|GO:0048869|GO:0048609|GO:0044238|GO:0006807|GO:0003006|GO:0019222|GO:0043226|GO:0000785|GO:0005667|GO:0097159|GO:0005515|GO:0009892|GO:0019953|GO:0071704|GO:0051716|GO:1901363|GO:0009058|GO:0005737|GO:0007165|GO:1901360|GO:0003676|GO:0006139|GO:0090575|GO:1901135|GO:…	reproductive process|reproduction|cellular anatomical entity|developmental process|response to stimulus|protein-containing complex|signaling|metabolic process|rhythmic process|cellular metabolic process|cell communication|DNA-binding transcription factor activity|cellular developmental process|multicellular organismal reproductive process|primary metabolic process|nitrogen compound metabolic proc…	K09052	cAMP response element modulator[-]	hsa04261	Adrenergic signaling in cardiomyocytes - Homo sapiens (human)	10:35126791-35212958	826	620	715	310	310	367	1.73476940174093	1.36604556930501	1.50795230125888	0.674657738182112	0.629441680082469	0.779466933893797	1.53625575743494	0.694522117386126	1.14532587404647	5.21999040349182e-11	4.5415334986032e-09	UP
ENSG00000240891	PLCXD2	phosphatidylinositol specific phospholipase C X domain containing 2 [Source:HGNC Symbol;Acc:HGNC:26462]	protein_coding	GO:0110165|GO:0050896|GO:0023052|GO:0008152|GO:0003824|GO:0007154|GO:0044238|GO:0043226|GO:0009056|GO:0071704|GO:0016787|GO:0051716|GO:0007165|GO:0006629|GO:0043229|GO:0016788|GO:0043227|GO:0042578|GO:0043231|GO:0016042|GO:0008081|GO:0005634	cellular anatomical entity|response to stimulus|signaling|metabolic process|catalytic activity|cell communication|primary metabolic process|organelle|catabolic process|organic substance metabolic process|hydrolase activity|cellular response to stimulus|signal transduction|lipid metabolic process|intracellular organelle|hydrolase activity, acting on ester bonds|membrane-bounded organelle|phosphori…	-	-	-	-	3:111674676-111846447	314	385	337	123	129	153	2.18132913919884	2.80584143478074	2.35093621140067	0.885434131509644	0.866389867953928	1.07485932196779	2.44603559512675	0.942227773810454	1.37629763465899	5.71766873965093e-11	4.94763783884875e-09	UP
ENSG00000178401	DNAJC22	DnaJ heat shock protein family (Hsp40) member C22 [Source:HGNC Symbol;Acc:HGNC:25802]	protein_coding	GO:0110165|GO:0016020|GO:0005515|GO:0031224|GO:0016021	cellular anatomical entity|membrane|protein binding|intrinsic component of membrane|integral component of membrane	-	-	-	-	12:49346888-49357546	410	322	369	1148	819	804	3.0379186201034	2.50299540135503	2.74560155785675	8.8144333089795	5.86690135731011	6.0244507731015	2.76217185977173	6.90192847979704	-1.3212	6.21692703673672e-11	5.36515776105659e-09	DOWN
ENSG00000150347	ARID5B	AT-rich interaction domain 5B [Source:HGNC Symbol;Acc:HGNC:17362]	protein_coding	GO:0022414|GO:0000003|GO:0110165|GO:0032502|GO:0050896|GO:0051179|GO:0040011|GO:0044093|GO:0023052|GO:0008152|GO:0044237|GO:0007154|GO:0003700|GO:0048869|GO:0005654|GO:0044238|GO:0009791|GO:0006807|GO:0003006|GO:0048870|GO:0019222|GO:0043226|GO:0051090|GO:0097159|GO:0005515|GO:0007275|GO:0035264|GO:0009892|GO:0071704|GO:0048589|GO:0009653|GO:0051716|GO:1901363|GO:0009058|GO:0042221|GO:0007165|GO:…	reproductive process|reproduction|cellular anatomical entity|developmental process|response to stimulus|localization|locomotion|positive regulation of molecular function|signaling|metabolic process|cellular metabolic process|cell communication|DNA-binding transcription factor activity|cellular developmental process|nucleoplasm|primary metabolic process|post-embryonic development|nitrogen compound…	-	-	-	-	10:61901684-62096944	719	751	750	1287	1610	1735	4.1943780766721	4.59611200313869	4.39359353349737	7.77996712236744	9.08024263841436	10.2354724199354	4.39469453776939	9.03189406023907	-1.03927	6.28132164243639e-11	5.40615793080338e-09	DOWN
ENSG00000288706	-	novel protein		-	-	-	-	-	-	X:23783278-23783367	440	430	459	199	202	204	318.739463407831	326.785601186955	333.899252418834	149.380963937853	141.471032592453	149.445767612977	326.474772337873	146.765921381094	1.15345449732028	7.12036720739594e-11	6.07927458344522e-09	UP
ENSG00000138347	MYPN	myopalladin [Source:HGNC Symbol;Acc:HGNC:23246]	protein_coding	GO:0110165|GO:0032502|GO:0050896|GO:0040011|GO:0071840|GO:0048869|GO:0099080|GO:0043226|GO:0016020|GO:0005515|GO:0009605|GO:0007275|GO:0048646|GO:0030029|GO:0008037|GO:0007155|GO:0009653|GO:0030017|GO:0031674|GO:0042995|GO:0030018|GO:0005737|GO:0042221|GO:0071944|GO:0048856|GO:0005886|GO:0000902|GO:0050839|GO:0030154|GO:0048468|GO:0044085|GO:0043292|GO:0098631|GO:0097485|GO:0061061|GO:0048731|GO:…	cellular anatomical entity|developmental process|response to stimulus|locomotion|cellular component organization or biogenesis|cellular developmental process|supramolecular complex|organelle|membrane|protein binding|response to external stimulus|multicellular organism development|anatomical structure formation involved in morphogenesis|actin filament-based process|cell recognition|cell adhesion|a…	-	-	-	-	10:68087897-68212017	306	296	347	113	143	135	1.19304784809028	1.21071283865259	1.35858290362074	0.456535815144655	0.539022729952149	0.532280576180956	1.2541145301212	0.509279707092587	1.30013896866183	7.76992965454863e-11	6.59866943633113e-09	UP
ENSG00000134986	NREP	neuronal regeneration related protein [Source:HGNC Symbol;Acc:HGNC:16834]	protein_coding	GO:0110165|GO:0032502|GO:0050896|GO:0023052|GO:0007154|GO:0006950|GO:0071840|GO:0048869|GO:0050793|GO:0043226|GO:0005515|GO:0007275|GO:0048583|GO:0023051|GO:0051716|GO:0005737|GO:0042221|GO:0007165|GO:0048856|GO:0031099|GO:0090287|GO:0009966|GO:0010033|GO:0071559|GO:0071495|GO:0009611|GO:0030154|GO:0048468|GO:0007166|GO:0010646|GO:0048731|GO:0043229|GO:0016043|GO:0033554|GO:0043227|GO:0045595|GO:…	cellular anatomical entity|developmental process|response to stimulus|signaling|cell communication|response to stress|cellular component organization or biogenesis|cellular developmental process|regulation of developmental process|organelle|protein binding|multicellular organism development|regulation of response to stimulus|regulation of signaling|cellular response to stimulus|cytoplasm|response…	-	-	-	-	5:111662621-111997464	210	193	212	441	520	494	0.702044618442052	0.676885313344479	0.711707193697802	1.52772681904964	1.68066866361707	1.67009937106996	0.696879041828111	1.62616495124556	-1.22249	7.8264836034305e-11	6.62911443203795e-09	DOWN
ENSG00000262877	-	novel transcript		-	-	-	-	-	-	17:81388126-81390319	232	164	238	566	528	516	5.1169209376536	3.79469961181834	5.27129235108182	12.9359290386307	11.2586771135316	11.5090635388885	4.72763763351792	11.9012232303503	-1.33192	9.81026504921856e-11	8.18907379190349e-09	DOWN
ENSG00000164638	SLC29A4	solute carrier family 29 member 4 [Source:HGNC Symbol;Acc:HGNC:23097]	protein_coding	GO:0110165|GO:0051179|GO:0008152|GO:0044237|GO:0051641|GO:0022857|GO:0006807|GO:0065008|GO:0016020|GO:0030054|GO:0045177|GO:0071704|GO:0098793|GO:0055085|GO:0051234|GO:0045178|GO:0031224|GO:0071944|GO:0005886|GO:0042910|GO:1901360|GO:0016021|GO:0009925|GO:0001505|GO:0046483|GO:0045202|GO:0005326|GO:1903825|GO:0019534|GO:0016324|GO:0034220|GO:0140115|GO:0015562|GO:0015075|GO:1901642|GO:1901505|GO:…	cellular anatomical entity|localization|metabolic process|cellular metabolic process|cellular localization|transmembrane transporter activity|nitrogen compound metabolic process|regulation of biological quality|membrane|cell junction|apical part of cell|organic substance metabolic process|presynapse|transmembrane transport|establishment of localization|basal part of cell|intrinsic component of me…	-	-	-	-	7:5274369-5306912	162	145	208	619	460	422	1.2561653384161	1.17953927922226	1.61962559305741	4.97375082280903	3.44844561784206	3.30913917311219	1.35177673689859	3.91044520458776	-1.53248	1.02135987617094e-10	8.49373484554934e-09	DOWN
ENSG00000144749	LRIG1	leucine rich repeats and immunoglobulin like domains 1 [Source:HGNC Symbol;Acc:HGNC:17360]	protein_coding	GO:0110165|GO:0032502|GO:0005576|GO:0005615|GO:0016020|GO:0005515|GO:0007275|GO:0060384|GO:0009653|GO:0031224|GO:0071944|GO:0048856|GO:0005886|GO:0021675|GO:0048840|GO:0050877|GO:0016021|GO:0009887|GO:0048513|GO:0031012|GO:0022405|GO:0042633|GO:0009790|GO:0048839|GO:0048731|GO:0048598|GO:0007423|GO:0048568|GO:0042472|GO:0007399|GO:0032474|GO:0048562|GO:0007600|GO:0050954|GO:0043583|GO:0042471|GO:…	cellular anatomical entity|developmental process|extracellular region|extracellular space|membrane|protein binding|multicellular organism development|innervation|anatomical structure morphogenesis|intrinsic component of membrane|cell periphery|anatomical structure development|plasma membrane|nerve development|otolith development|nervous system process|integral component of membrane|animal organ m…	-	-	-	-	3:66378797-66501263	702	697	662	354	360	301	4.33409808397952	4.5144591910405	4.10430254404411	2.26477826678752	2.1488019856192	1.87930401229362	4.31761993968804	2.09762808823345	1.04147734593996	1.34799944834642e-10	1.10948324775597e-08	UP
ENSG00000170153	RNF150	ring finger protein 150 [Source:HGNC Symbol;Acc:HGNC:23138]	protein_coding	GO:0110165|GO:0008152|GO:0003824|GO:0044237|GO:0044238|GO:0006807|GO:0016020|GO:0043167|GO:0005515|GO:0140096|GO:0009056|GO:0071704|GO:0005737|GO:0031224|GO:0016740|GO:0043169|GO:0044248|GO:0016021|GO:0019787|GO:0019538|GO:0043170|GO:0044260|GO:1901564|GO:0006508|GO:0046872|GO:0004842|GO:1901565|GO:0036211|GO:0044265|GO:0043412|GO:0030163|GO:0061630|GO:0051603|GO:0019941|GO:0032446|GO:0006511|GO:…	cellular anatomical entity|metabolic process|catalytic activity|cellular metabolic process|primary metabolic process|nitrogen compound metabolic process|membrane|ion binding|protein binding|catalytic activity, acting on a protein|catabolic process|organic substance metabolic process|cytoplasm|intrinsic component of membrane|transferase activity|cation binding|cellular catabolic process|integral c…	-	-	-	-	4:140859807-141212877	307	273	176	613	745	740	1.03251909789742	0.96323923235021	0.594418376210494	2.13638989591033	2.42241559661673	2.5168711539944	0.863392235486041	2.35855888217382	-1.44982	1.39660435582718e-10	1.14654055539791e-08	DOWN
ENSG00000121895	TMEM156	transmembrane protein 156 [Source:HGNC Symbol;Acc:HGNC:26260]	protein_coding	GO:0110165|GO:0016020|GO:0031224|GO:0016021	cellular anatomical entity|membrane|intrinsic component of membrane|integral component of membrane	-	-	-	-	4:38966744-39032922	318	233	228	80	98	104	5.56727219901749	4.27940519601945	4.00839237901372	1.45132010408196	1.65872355310792	1.84128276446648	4.61835659135022	1.65044214055212	1.48452700743137	1.44863805453329e-10	1.17718387289321e-08	UP
ENSG00000224259	LINC01133	long intergenic non-protein coding RNA 1133 [Source:HGNC Symbol;Acc:HGNC:49447]	lncRNA	-	-	-	-	-	-	1:159958035-159984750	179	176	232	70	78	56	1.9911615788285	2.05389479279157	2.59156371344736	0.80688966113426	0.8388437702484	0.629952959835945	2.21220669502248	0.758562130406202	1.54414693336975	1.44549771541617e-10	1.17718387289321e-08	UP
ENSG00000138207	RBP4	retinol binding protein 4 [Source:HGNC Symbol;Acc:HGNC:9922]	protein_coding	GO:0022414|GO:0000003|GO:0110165|GO:0032502|GO:0050896|GO:0051179|GO:0023052|GO:0008152|GO:0002376|GO:0002682|GO:0008283|GO:0040008|GO:0044237|GO:0007154|GO:0002684|GO:0007267|GO:0022857|GO:0044238|GO:0005576|GO:0044281|GO:0003006|GO:0032879|GO:0065008|GO:0050793|GO:0033036|GO:0019222|GO:0051093|GO:0035265|GO:0005615|GO:0043226|GO:0008289|GO:0005515|GO:0045926|GO:0005319|GO:0051050|GO:0007275|GO:…	reproductive process|reproduction|cellular anatomical entity|developmental process|response to stimulus|localization|signaling|metabolic process|immune system process|regulation of immune system process|cell population proliferation|regulation of growth|cellular metabolic process|cell communication|positive regulation of immune system process|cell-cell signaling|transmembrane transporter activity…	-	-	-	-	10:93591687-93601744	136	125	129	45	46	43	4.1144994546614	3.96735841284151	3.91909840614836	1.41074790973789	1.3454599807281	1.31557051477654	4.00031875788376	1.35725946841418	1.55941841469806	1.66604808322586e-10	1.3451970973012e-08	UP
ENSG00000081041	CXCL2	C-X-C motif chemokine ligand 2 [Source:HGNC Symbol;Acc:HGNC:4603]	protein_coding	GO:0110165|GO:0050896|GO:0051179|GO:0040011|GO:0023052|GO:0002376|GO:0007154|GO:0006950|GO:0030545|GO:0050900|GO:0038023|GO:0005576|GO:0048870|GO:0005615|GO:0005515|GO:0009605|GO:0006955|GO:0051716|GO:0051707|GO:0042221|GO:0007165|GO:0005102|GO:0030546|GO:0048018|GO:0043207|GO:0006952|GO:0010033|GO:0030595|GO:0007166|GO:0006959|GO:0009617|GO:0097529|GO:0019730|GO:0016477|GO:0006935|GO:0071219|GO:…	cellular anatomical entity|response to stimulus|localization|locomotion|signaling|immune system process|cell communication|response to stress|signaling receptor regulator activity|leukocyte migration|signaling receptor activity|extracellular region|cell motility|extracellular space|protein binding|response to external stimulus|immune response|cellular response to stimulus|response to other organi…	K05505	C-X-C motif chemokine 1/2/3[-]	hsa04060|hsa05417|hsa05167|hsa04062|hsa04621|hsa04936|hsa04668|hsa04064|hsa05146|hsa04061|hsa04657|hsa05323|hsa05120|hsa05134	Cytokine-cytokine receptor interaction - Homo sapiens (human) |Lipid and atherosclerosis - Homo sapiens (human) |Kaposi sarcoma-associated herpesvirus infection - Homo sapiens (human) |Chemokine signaling pathway - Homo sapiens (human) |NOD-like receptor signaling pathway - Homo sapiens (human) |Alcoholic liver disease - Homo sapiens (human) |TNF signaling pathway - Homo sapiens (human) |NF-kappa…	4:74097040-74099196	93	88	103	22	34	14	2.78644054966764	2.76605638339876	3.09900301789815	0.683039216730947	0.984877000854888	0.424206411584501	2.88383331698818	0.697374209723445	2.04798286399289	1.70202454720907e-10	1.36575739167902e-08	UP
ENSG00000198610	AKR1C4	aldo-keto reductase family 1 member C4 [Source:HGNC Symbol;Acc:HGNC:387]	protein_coding	GO:0110165|GO:0050896|GO:0051179|GO:0008152|GO:0003824|GO:0044237|GO:0022857|GO:0044238|GO:0005576|GO:0006807|GO:0044281|GO:0065008|GO:0005829|GO:0033036|GO:0005615|GO:0043226|GO:0043167|GO:0005319|GO:0016491|GO:0071704|GO:0019748|GO:0042445|GO:0051716|GO:0055085|GO:0051234|GO:0009058|GO:0005737|GO:0042221|GO:0006082|GO:0042180|GO:1901360|GO:0016614|GO:0044598|GO:1901135|GO:0044249|GO:0010033|GO:…	cellular anatomical entity|response to stimulus|localization|metabolic process|catalytic activity|cellular metabolic process|transmembrane transporter activity|primary metabolic process|extracellular region|nitrogen compound metabolic process|small molecule metabolic process|regulation of biological quality|cytosol|macromolecule localization|extracellular space|organelle|ion binding|lipid transpo…	K00037	3alpha-hydroxysteroid 3-dehydrogenase / chlordecone reductase[1.1.1.50 1.1.1.357 1.1.1.225]	hsa01100|hsa05208|hsa00140|hsa00120	Metabolic pathways - Homo sapiens (human) |Chemical carcinogenesis - reactive oxygen species - Homo sapiens (human) |Steroid hormone biosynthesis - Homo sapiens (human) |Primary bile acid biosynthesis - Homo sapiens (human)	10:5195462-5218949	21	19	28	78	93	107	0.58583977144689	0.556082923763067	0.784414784269261	2.2548727337325	2.50832143642327	3.01870716563916	0.642112493159739	2.59396711193164	-2.01426	2.65776369245917e-10	2.09590197392772e-08	DOWN
ENSG00000117016	RIMS3	regulating synaptic membrane exocytosis 3 [Source:HGNC Symbol;Acc:HGNC:21292]	protein_coding	GO:0110165|GO:0051179|GO:0023052|GO:0007154|GO:0051641|GO:0007267|GO:0016192|GO:0032879|GO:0065008|GO:0048786|GO:0043226|GO:0016020|GO:0005515|GO:0030054|GO:0023051|GO:0098793|GO:0051234|GO:0005737|GO:0071944|GO:0005886|GO:0098831|GO:0099536|GO:0060627|GO:0042734|GO:0006887|GO:0051049|GO:0023061|GO:0048167|GO:0001505|GO:0032940|GO:0045202|GO:0019899|GO:1903530|GO:0099569|GO:0010646|GO:0042391|GO:…	cellular anatomical entity|localization|signaling|cell communication|cellular localization|cell-cell signaling|vesicle-mediated transport|regulation of localization|regulation of biological quality|presynaptic active zone|organelle|membrane|protein binding|cell junction|regulation of signaling|presynapse|establishment of localization|cytoplasm|cell periphery|plasma membrane|presynaptic active zon…	-	-	-	-	1:40620680-40665682	73	67	92	220	251	199	0.600777260430887	0.578467169146376	0.760321657451229	1.87617731323113	1.99708447762423	1.65620550134476	0.646522029009497	1.84315576406671	-1.51141	2.91623564966868e-10	2.29408149374551e-08	DOWN
ENSG00000197457	STMN3	stathmin 3 [Source:HGNC Symbol;Acc:HGNC:15926]	protein_coding	GO:0110165|GO:0032502|GO:0050896|GO:0023052|GO:0003824|GO:0007154|GO:0071840|GO:0048869|GO:0150034|GO:0005829|GO:0023057|GO:0007017|GO:0050790|GO:0043226|GO:0030427|GO:0005515|GO:0007275|GO:0048583|GO:0023051|GO:0016787|GO:0051716|GO:0042995|GO:0005737|GO:0007165|GO:0048856|GO:0012505|GO:0005794|GO:0009966|GO:0051336|GO:0032886|GO:0001824|GO:0016817|GO:0030154|GO:0030426|GO:0048468|GO:0009968|GO:…	cellular anatomical entity|developmental process|response to stimulus|signaling|catalytic activity|cell communication|cellular component organization or biogenesis|cellular developmental process|distal axon|cytosol|negative regulation of signaling|microtubule-based process|regulation of catalytic activity|organelle|site of polarized growth|protein binding|multicellular organism development|regula…	-	-	-	-	20:63639705-63657682	167	175	172	63	72	62	2.16586880050494	2.38103530620262	2.24008325398301	0.846673253168731	0.902773707510017	0.813166245169299	2.26232912023019	0.854204401949349	1.40515558798093	3.25809965301178e-10	2.55672981839407e-08	UP
ENSG00000198574	SH2D1B	SH2 domain containing 1B [Source:HGNC Symbol;Acc:HGNC:30416]	protein_coding	GO:0110165|GO:0050896|GO:0023052|GO:0008152|GO:0060090|GO:0002376|GO:0002682|GO:0044237|GO:0007154|GO:0006950|GO:0002684|GO:0044238|GO:0006807|GO:0005829|GO:0019222|GO:0045321|GO:0001775|GO:0005515|GO:0009605|GO:0048583|GO:0048584|GO:0030674|GO:0023051|GO:0071704|GO:0006955|GO:0051716|GO:0051707|GO:0005737|GO:0007165|GO:0098542|GO:0002263|GO:0043207|GO:0009966|GO:0006952|GO:0060255|GO:0051173|GO:…	cellular anatomical entity|response to stimulus|signaling|metabolic process|molecular adaptor activity|immune system process|regulation of immune system process|cellular metabolic process|cell communication|response to stress|positive regulation of immune system process|primary metabolic process|nitrogen compound metabolic process|cytosol|regulation of metabolic process|leukocyte activation|cell …	K07989	SH2 domain-containing protein 1B[-]	hsa04650	Natural killer cell mediated cytotoxicity - Homo sapiens (human)	1:162395268-162412138	67	52	45	6	0	12	1.40321323336639	1.1425097645836	0.946415774191067	0.13022126114893	0	0.254158586353574	1.16404625738035	0.128126615834168	3.18350628582935	3.89764078583236e-10	3.00700638650589e-08	UP
ENSG00000230234	-	novel transcript		-	-	-	-	-	-	6:160272617-160276130	63	50	50	4	12	14	8.79526524124591	7.32307690296562	7.00964056546625	0.578648045851137	1.61964433535077	1.97660203770423	7.70932756989259	1.39163147296871	2.46982781728966	4.67143530051455e-10	3.56107961944225e-08	UP
ENSG00000057294	PKP2	plakophilin 2 [Source:HGNC Symbol;Acc:HGNC:9024]	protein_coding	GO:0110165|GO:0032502|GO:0051179|GO:0023052|GO:0060090|GO:0007154|GO:0071840|GO:0048869|GO:0051641|GO:0007267|GO:0022857|GO:0005654|GO:0099080|GO:0016247|GO:0032879|GO:0065008|GO:0050793|GO:0033036|GO:0051093|GO:0043226|GO:0016020|GO:0005515|GO:0051050|GO:0007275|GO:0030029|GO:0030054|GO:0007155|GO:0051239|GO:0098900|GO:0009653|GO:0055085|GO:0051234|GO:0005737|GO:0031224|GO:0071944|GO:0048856|GO:…	cellular anatomical entity|developmental process|localization|signaling|molecular adaptor activity|cell communication|cellular component organization or biogenesis|cellular developmental process|cellular localization|cell-cell signaling|transmembrane transporter activity|nucleoplasm|supramolecular complex|channel regulator activity|regulation of localization|regulation of biological quality|regul…	K12642	plakophilin 2[-]	hsa05412	Arrhythmogenic right ventricular cardiomyopathy - Homo sapiens (human)	12:32790745-32896777	346	385	288	720	900	728	1.01548665137536	1.18541558771123	0.848808964340983	2.18973310736986	2.5537216359209	2.16072529219693	1.01657040114252	2.30139334516256	-1.1788	4.94812810474672e-10	3.74525336949588e-08	DOWN
ENSG00000184497	TMEM255B	transmembrane protein 255B [Source:HGNC Symbol;Acc:HGNC:28297]	protein_coding	GO:0110165|GO:0016020|GO:0005515|GO:0031224|GO:0016021	cellular anatomical entity|membrane|protein binding|intrinsic component of membrane|integral component of membrane	-	-	-	-	13:113759226-113816995	213	213	219	88	87	89	1.77695684065727	1.86417482544739	1.83468223613094	0.760747920934352	0.701692551138602	0.750858567412535	1.8252713007452	0.737766346495163	1.30687502959044	5.20287310514569e-10	3.92878274074173e-08	UP
ENSG00000131015	ULBP2	UL16 binding protein 2 [Source:HGNC Symbol;Acc:HGNC:14894]	protein_coding	GO:0110165|GO:0050896|GO:0002376|GO:0006950|GO:0005576|GO:0009986|GO:0045321|GO:0001775|GO:0005615|GO:0043226|GO:0016020|GO:0005515|GO:0001906|GO:0009605|GO:0006955|GO:0051707|GO:0005737|GO:0031224|GO:0071944|GO:0012505|GO:0098542|GO:0005886|GO:0005102|GO:0009897|GO:0043207|GO:0006952|GO:0031225|GO:0031226|GO:0046649|GO:0005783|GO:0002443|GO:0043229|GO:0043227|GO:0001909|GO:0042267|GO:0045087|GO:…	cellular anatomical entity|response to stimulus|immune system process|response to stress|extracellular region|cell surface|leukocyte activation|cell activation|extracellular space|organelle|membrane|protein binding|cell killing|response to external stimulus|immune response|response to other organism|cytoplasm|intrinsic component of membrane|cell periphery|endomembrane system|defense response to o…	K07986	UL16 binding protein[-]	hsa04650	Natural killer cell mediated cytotoxicity - Homo sapiens (human)	6:149942014-149949235	338	286	288	115	123	143	16.5067107476288	14.6528469987985	14.1239268418506	5.81973187220453	5.80737752881993	7.06234946040317	15.0944948627593	6.22981962047588	1.27676018100551	5.21634277811745e-10	3.92968580534085e-08	UP
ENSG00000100592	DAAM1	dishevelled associated activator of morphogenesis 1 [Source:HGNC Symbol;Acc:HGNC:18142]	protein_coding	GO:0110165|GO:0032502|GO:0050896|GO:0023052|GO:0007154|GO:0071840|GO:0007267|GO:0032432|GO:0042641|GO:0005829|GO:0050793|GO:0043226|GO:0016020|GO:0005515|GO:0007275|GO:0030029|GO:0009653|GO:0051716|GO:0005815|GO:0042995|GO:0005737|GO:0071944|GO:0007165|GO:0048856|GO:0005886|GO:0022603|GO:0042802|GO:0009887|GO:0048513|GO:0198738|GO:0019899|GO:0007166|GO:0036064|GO:0009888|GO:1905114|GO:0048731|GO:…	cellular anatomical entity|developmental process|response to stimulus|signaling|cell communication|cellular component organization or biogenesis|cell-cell signaling|actin filament bundle|actomyosin|cytosol|regulation of developmental process|organelle|membrane|protein binding|multicellular organism development|actin filament-based process|anatomical structure morphogenesis|cellular response to st…	K04512	dishevelled associated activator of morphogenesis[-]	hsa04310	Wnt signaling pathway - Homo sapiens (human)	14:59188646-59371405	442	350	383	172	192	153	1.63899968379939	1.36155892211131	1.4261822763622	0.660913986299377	0.688320349714377	0.5737433020514	1.47558029409097	0.640992546021718	1.20290294230442	5.37752195171355e-10	4.03213396552723e-08	UP
ENSG00000038295	TLL1	tolloid like 1 [Source:HGNC Symbol;Acc:HGNC:11843]	protein_coding	GO:0110165|GO:0032502|GO:0008152|GO:0003824|GO:0071840|GO:0048869|GO:0044238|GO:0005576|GO:0006807|GO:0005615|GO:0016020|GO:0043167|GO:0007275|GO:0007389|GO:0140096|GO:0071704|GO:0016787|GO:0031224|GO:0048856|GO:0043169|GO:0008233|GO:0016021|GO:0030154|GO:0003002|GO:0019538|GO:0048731|GO:0043170|GO:0016043|GO:0017171|GO:1901564|GO:0006508|GO:0046872|GO:0010467|GO:0043062|GO:0008237|GO:0009953|GO:…	cellular anatomical entity|developmental process|metabolic process|catalytic activity|cellular component organization or biogenesis|cellular developmental process|primary metabolic process|extracellular region|nitrogen compound metabolic process|extracellular space|membrane|ion binding|multicellular organism development|pattern specification process|catalytic activity, acting on a protein|organic…	-	-	-	-	4:165873237-166104457	371	341	347	673	875	728	2.21521585743487	2.13603375036903	2.08061391284422	4.16407097836437	5.05106785705157	4.39586	2.14395450688271	4.53699827776565	-1.08146	5.41084024499537e-10	4.04763719915927e-08	DOWN
ENSG00000108602	ALDH3A1	aldehyde dehydrogenase 3 family member A1 [Source:HGNC Symbol;Acc:HGNC:405]	protein_coding	GO:0110165|GO:0050896|GO:0008152|GO:0003824|GO:0044237|GO:0044238|GO:0005576|GO:0005829|GO:0005615|GO:0043226|GO:0016020|GO:0005515|GO:0016491|GO:0071704|GO:0051716|GO:0005737|GO:0042221|GO:0031224|GO:0071944|GO:0012505|GO:0005886|GO:0006081|GO:0016021|GO:0016614|GO:0005783|GO:0006805|GO:0009410|GO:0006629|GO:0043229|GO:0043227|GO:0016620|GO:0016616|GO:0043231|GO:0071466|GO:0004028|GO:0004030|GO:…	cellular anatomical entity|response to stimulus|metabolic process|catalytic activity|cellular metabolic process|primary metabolic process|extracellular region|cytosol|extracellular space|organelle|membrane|protein binding|oxidoreductase activity|organic substance metabolic process|cellular response to stimulus|cytoplasm|response to chemical|intrinsic component of membrane|cell periphery|endomembr…	K00129	aldehyde dehydrogenase (NAD(P)+)[1.2.1.5]	hsa01100|hsa00980|hsa00982|hsa00010|hsa00350|hsa00410|hsa00340|hsa00360	Metabolic pathways - Homo sapiens (human) |Metabolism of xenobiotics by cytochrome P450 - Homo sapiens (human) |Drug metabolism - cytochrome P450 - Homo sapiens (human) |Glycolysis / Gluconeogenesis - Homo sapiens (human) |Tyrosine metabolism - Homo sapiens (human) |beta-Alanine metabolism - Homo sapiens (human) |Histidine metabolism - Homo sapiens (human) |Phenylalanine metabolism - Homo sapiens…	17:19737984-19748943	254	242	238	510	604	526	2.06818564188226	2.06720137358039	1.94603973895315	4.30314249969603	4.75472505620819	4.33122	2.02714225147193	4.46303049615374	-1.13858	5.58709143131407e-10	4.15039225884879e-08	DOWN
ENSG00000167771	RCOR2	REST corepressor 2 [Source:HGNC Symbol;Acc:HGNC:27455]	protein_coding	GO:0110165|GO:0032991|GO:0008152|GO:1902494|GO:0044237|GO:0071840|GO:0005654|GO:0044238|GO:0006807|GO:0019222|GO:0043226|GO:0000785|GO:0005667|GO:0005515|GO:0009892|GO:0071704|GO:0009058|GO:0003712|GO:1901360|GO:0006139|GO:0044249|GO:0046483|GO:0060255|GO:0009889|GO:0019899|GO:0003714|GO:0009890|GO:0051171|GO:0010605|GO:0019538|GO:0080090|GO:0000118|GO:0043170|GO:0043229|GO:1901576|GO:0044260|GO:…	cellular anatomical entity|protein-containing complex|metabolic process|catalytic complex|cellular metabolic process|cellular component organization or biogenesis|nucleoplasm|primary metabolic process|nitrogen compound metabolic process|regulation of metabolic process|organelle|chromatin|transcription regulator complex|protein binding|negative regulation of metabolic process|organic substance met…	-	-	-	-	11:63911230-63917164	73	99	91	227	252	262	1.21257514831426	1.72516461707548	1.51790897937877	3.90725066903692	4.04685806668082	4.40105754268933	1.48521624825617	4.11838875946902	-1.47141	5.61162055027976e-10	4.15896423977563e-08	DOWN
ENSG00000244332	-	novel transcript, sense overlapping HELLS		-	-	-	-	-	-	10:94577439-94611238	58	61	54	9	18	13	5.8626427487225	6.46854162082247	5.48124627773736	0.942685812553535	1.75906017733616	1.32883695853491	5.93747688242744	1.34352764947487	2.14382397923476	7.80471824363128e-10	5.69268104315532e-08	UP
ENSG00000196611	MMP1	matrix metallopeptidase 1 [Source:HGNC Symbol;Acc:HGNC:7155]	protein_coding	GO:0110165|GO:0050896|GO:0008152|GO:0003824|GO:0071840|GO:0044238|GO:0005576|GO:0006807|GO:0043167|GO:0140096|GO:0009056|GO:0071704|GO:0016787|GO:0051716|GO:0071944|GO:0032963|GO:0043169|GO:0008233|GO:0044087|GO:0031012|GO:0030574|GO:0044085|GO:0051128|GO:0044089|GO:0051130|GO:0019538|GO:0043170|GO:0009314|GO:0016043|GO:0017171|GO:1901564|GO:0031334|GO:0006508|GO:0046872|GO:0043062|GO:0008237|GO:…	cellular anatomical entity|response to stimulus|metabolic process|catalytic activity|cellular component organization or biogenesis|primary metabolic process|extracellular region|nitrogen compound metabolic process|ion binding|catalytic activity, acting on a protein|catabolic process|organic substance metabolic process|hydrolase activity|cellular response to stimulus|cell periphery|collagen metabo…	K01388	matrix metalloproteinase-1 (interstitial collagenase)[3.4.24.7]	hsa05200|hsa05171|hsa05417|hsa04926|hsa04657|hsa05323|hsa03320|hsa05219	Pathways in cancer - Homo sapiens (human) |Coronavirus disease - COVID-19 - Homo sapiens (human) |Lipid and atherosclerosis - Homo sapiens (human) |Relaxin signaling pathway - Homo sapiens (human) |IL-17 signaling pathway - Homo sapiens (human) |Rheumatoid arthritis - Homo sapiens (human) |PPAR signaling pathway - Homo sapiens (human) |Bladder cancer - Homo sapiens (human)	11:102789401-102798160	74	46	46	14	5	7	1.3883533306652	0.905408672713522	0.866666973042807	0.272183039073836	0.0906875726194817	0.132816280806888	1.05347632547384	0.165228964166735	2.67261937880269	8.05216862789693e-10	5.85923370362218e-08	UP
ENSG00000204758	RPL26L1-AS1	RPL26L1 antisense RNA 1 [Source:HGNC Symbol;Acc:HGNC:55914]	lncRNA	-	-	-	-	-	-	5:172954786-172959392	155	135	183	50	64	57	2.43858907741567	2.22817975751645	2.89118265308646	0.815146104529368	0.973454188685726	0.906884076001768	2.51931716267286	0.898494789738954	1.48745071486535	8.10205370964918e-10	5.88216448122081e-08	UP
ENSG00000134324	LPIN1	lipin 1 [Source:HGNC Symbol;Acc:HGNC:13345]	protein_coding	GO:0110165|GO:0032502|GO:0050896|GO:0008152|GO:0044092|GO:0003824|GO:0043086|GO:0044237|GO:0071840|GO:0005654|GO:0044238|GO:0006807|GO:0044281|GO:0065008|GO:0005829|GO:0050793|GO:0019222|GO:0050790|GO:0043226|GO:0016020|GO:0005515|GO:0007275|GO:0009892|GO:0048871|GO:0009056|GO:0007049|GO:0071704|GO:0051239|GO:0016787|GO:1990845|GO:0051716|GO:0009058|GO:0005737|GO:0042221|GO:0048856|GO:0003712|GO:…	cellular anatomical entity|developmental process|response to stimulus|metabolic process|negative regulation of molecular function|catalytic activity|negative regulation of catalytic activity|cellular metabolic process|cellular component organization or biogenesis|nucleoplasm|primary metabolic process|nitrogen compound metabolic process|small molecule metabolic process|regulation of biological qua…	K15728	phosphatidate phosphatase LPIN[3.1.3.4]	hsa01100|hsa04150|hsa04936|hsa00564|hsa00561	Metabolic pathways - Homo sapiens (human) |mTOR signaling pathway - Homo sapiens (human) |Alcoholic liver disease - Homo sapiens (human) |Glycerophospholipid metabolism - Homo sapiens (human) |Glycerolipid metabolism - Homo sapiens (human)	2:11677595-11827409	304	363	316	744	684	745	0.910460075424202	1.14052492961773	0.950370696160038	2.30897949980544	1.98050329470582	2.25638322493895	1.00045190040066	2.18195533981674	-1.12497	8.91995377564698e-10	6.44717892583519e-08	DOWN
ENSG00000188158	NHS	NHS actin remodeling regulator [Source:HGNC Symbol;Acc:HGNC:7820]	protein_coding	GO:0110165|GO:0032502|GO:0048869|GO:0016604|GO:0005654|GO:0043226|GO:0016020|GO:0031252|GO:0007275|GO:0030054|GO:0045177|GO:0042995|GO:0005737|GO:0071944|GO:0048856|GO:0012505|GO:0005886|GO:0005794|GO:0030027|GO:0048513|GO:0016324|GO:0030154|GO:0002088|GO:0070161|GO:0048731|GO:0043229|GO:0098590|GO:0120025|GO:0043227|GO:0007423|GO:0043231|GO:0048880|GO:0005911|GO:0030055|GO:0150063|GO:0005925|GO:…	cellular anatomical entity|developmental process|cellular developmental process|nuclear body|nucleoplasm|organelle|membrane|cell leading edge|multicellular organism development|cell junction|apical part of cell|cell projection|cytoplasm|cell periphery|anatomical structure development|endomembrane system|plasma membrane|Golgi apparatus|lamellipodium|animal organ development|apical plasma membrane|…	-	-	-	-	X:17375200-17735994	616	404	550	946	1321	1250	1.45269138968889	0.999507619845603	1.30249314409885	2.31176975723387	3.01181623042935	2.9810716459621	1.25156405121111	2.76821921120844	-1.14523	1.01349963575779e-09	7.25933284967722e-08	DOWN
ENSG00000124374	PAIP2B	poly(A) binding protein interacting protein 2B [Source:HGNC Symbol;Acc:HGNC:29200]	protein_coding	GO:0045182|GO:0110165|GO:0008152|GO:0044237|GO:0044238|GO:0006807|GO:0019222|GO:0030371|GO:0097159|GO:0005515|GO:0009892|GO:0071704|GO:1901363|GO:0009058|GO:0005737|GO:0003676|GO:0044249|GO:0060255|GO:0009889|GO:0009890|GO:0000900|GO:0051171|GO:0010605|GO:0019538|GO:0080090|GO:0043170|GO:0006413|GO:1901576|GO:0044260|GO:0034641|GO:1901564|GO:0031326|GO:0051246|GO:0051248|GO:0010467|GO:0043603|GO:…	translation regulator activity|cellular anatomical entity|metabolic process|cellular metabolic process|primary metabolic process|nitrogen compound metabolic process|regulation of metabolic process|translation repressor activity|organic cyclic compound binding|protein binding|negative regulation of metabolic process|organic substance metabolic process|heterocyclic compound binding|biosynthetic pro…	-	-	-	-	2:71182738-71227103	60	57	49	164	152	169	0.620922466163473	0.618829772924609	0.5092105901279	1.75868768766519	1.52076222856859	1.76865164453409	0.582987609738661	1.68270052025596	-1.52924	1.36945839717604e-09	9.61533980315467e-08	DOWN
ENSG00000144476	ACKR3	atypical chemokine receptor 3 [Source:HGNC Symbol;Acc:HGNC:23692]	protein_coding	GO:0038024|GO:0110165|GO:0032502|GO:0050896|GO:0051179|GO:0040011|GO:0023052|GO:0008152|GO:0002376|GO:0008283|GO:0044237|GO:0007154|GO:0006950|GO:0048869|GO:0038023|GO:0016192|GO:0032879|GO:0065008|GO:0009986|GO:0048870|GO:0023057|GO:0043226|GO:0016020|GO:0005515|GO:0009605|GO:0007275|GO:0048646|GO:0048583|GO:0048584|GO:0023051|GO:0007155|GO:0019725|GO:0040012|GO:0071704|GO:0006955|GO:0009653|GO:…	cargo receptor activity|cellular anatomical entity|developmental process|response to stimulus|localization|locomotion|signaling|metabolic process|immune system process|cell population proliferation|cellular metabolic process|cell communication|response to stress|cellular developmental process|signaling receptor activity|vesicle-mediated transport|regulation of localization|regulation of biologica…	K04304	C-X-C chemokine receptor type 7 (atypical chemokine receptor 3)[-]	hsa04060|hsa04061	Cytokine-cytokine receptor interaction - Homo sapiens (human) |Viral protein interaction with cytokine and cytokine receptor - Homo sapiens (human)	2:236567787-236582354	479	424	508	203	245	234	11.4476500980996	10.6306072354394	12.1917006728376	5.02734129453629	5.66083183170943	5.65542688850435	11.4233193354589	5.44786667158336	1.06821862220757	1.43667931827824e-09	1.00652432676837e-07	UP
ENSG00000286070	-	novel protein		GO:0110165|GO:0032991|GO:0008152|GO:0044237|GO:0071840|GO:0044238|GO:0006807|GO:0005829|GO:0043226|GO:1990904|GO:0071704|GO:0005737|GO:1901360|GO:0006139|GO:0005681|GO:0046483|GO:0044085|GO:0043170|GO:0043229|GO:0016043|GO:0034641|GO:0043227|GO:0006725|GO:0010467|GO:0022613|GO:0043231|GO:0090304|GO:0022607|GO:0043933|GO:0016070|GO:0022618|GO:0005634|GO:0065003|GO:0006396|GO:0008380|GO:0000387|GO:…	cellular anatomical entity|protein-containing complex|metabolic process|cellular metabolic process|cellular component organization or biogenesis|primary metabolic process|nitrogen compound metabolic process|cytosol|organelle|ribonucleoprotein complex|organic substance metabolic process|cytoplasm|organic cyclic compound metabolic process|nucleobase-containing compound metabolic process|spliceosoma…	-	-	-	-	22:24556007-24628987	20	21	35	952	1096	43	0.319123147073738	0.351522705897725	0.560802261964548	15.7407159800402	16.9071491333411	0.693845927396831	0.41048270497867	11.1139036802594	-4.7589	1.44051664584426e-09	1.00700920196497e-07	DOWN
ENSG00000163516	ANKZF1	ankyrin repeat and zinc finger peptidyl tRNA hydrolase 1 [Source:HGNC Symbol;Acc:HGNC:25527]	protein_coding	GO:0110165|GO:0050896|GO:0008152|GO:0044237|GO:0006950|GO:0044238|GO:0006807|GO:0016020|GO:0043167|GO:0005515|GO:0009056|GO:0071704|GO:0051716|GO:0005737|GO:0042221|GO:0043169|GO:1901698|GO:0044248|GO:0006979|GO:0010035|GO:0010033|GO:0019538|GO:0043170|GO:0044260|GO:0033554|GO:1901564|GO:0006508|GO:0046872|GO:1901565|GO:0034599|GO:0034976|GO:0042542|GO:0000302|GO:0044265|GO:0010243|GO:0030163|GO:…	cellular anatomical entity|response to stimulus|metabolic process|cellular metabolic process|response to stress|primary metabolic process|nitrogen compound metabolic process|membrane|ion binding|protein binding|catabolic process|organic substance metabolic process|cellular response to stimulus|cytoplasm|response to chemical|cation binding|response to nitrogen compound|cellular catabolic process|r…	-	-	-	-	2:219229783-219236679	468	405	401	871	860	851	1.63682476858623	1.48601472852971	1.40838083597911	3.15670847555899	2.9079516158817	3.00992177224623	1.51040677769835	3.02486062122897	-1.00193	1.53776586239165e-09	1.06568505662756e-07	DOWN
ENSG00000165606	DRGX	dorsal root ganglia homeobox [Source:HGNC Symbol;Acc:HGNC:21536]	protein_coding	GO:0110165|GO:0032502|GO:0050896|GO:0051179|GO:0040011|GO:0008152|GO:0044237|GO:0003700|GO:0071840|GO:0048869|GO:0044238|GO:0006807|GO:0051606|GO:0048870|GO:0019222|GO:0043226|GO:0000785|GO:0097159|GO:0009605|GO:0007275|GO:0071704|GO:0009653|GO:1901363|GO:0009058|GO:0042221|GO:0048856|GO:0021675|GO:0009582|GO:0050877|GO:1901360|GO:0003676|GO:0006139|GO:0044249|GO:0048513|GO:0046483|GO:0060255|GO:…	cellular anatomical entity|developmental process|response to stimulus|localization|locomotion|metabolic process|cellular metabolic process|DNA-binding transcription factor activity|cellular component organization or biogenesis|cellular developmental process|primary metabolic process|nitrogen compound metabolic process|detection of stimulus|cell motility|regulation of metabolic process|organelle|c…	-	-	-	-	10:49364066-49396089	147	126	97	42	31	39	3.11367293086259	2.79987019716259	2.06323758988416	0.921867505635068	0.634822091934285	0.835402426634688	2.65892690596978	0.797364008068014	1.7375337273674	1.67623952051282e-09	1.14769392491884e-07	UP
ENSG00000169059	VCX3A	variable charge X-linked 3A [Source:HGNC Symbol;Acc:HGNC:18159]	protein_coding	GO:0110165|GO:0032502|GO:0043226|GO:0007275|GO:0048856|GO:0048513|GO:0048731|GO:0043229|GO:0043227|GO:0043228|GO:0060322|GO:0043232|GO:0007399|GO:0043231|GO:0007417|GO:0007420|GO:0005730|GO:0005634|GO:0031981	cellular anatomical entity|developmental process|organelle|multicellular organism development|anatomical structure development|animal organ development|system development|intracellular organelle|membrane-bounded organelle|non-membrane-bounded organelle|head development|intracellular non-membrane-bounded organelle|nervous system development|intracellular membrane-bounded organelle|central nervous …	-	-	-	-	X:6533618-6535118	34	31	35	6	6	5	1.59013878491749	1.52102662901769	1.64378625709264	0.290802572422251	0.271319877885951	0.23648429233482	1.58498389034261	0.266202247547674	2.57387351989554	1.67761113427872e-09	1.14769392491884e-07	UP
ENSG00000109066	TMEM104	transmembrane protein 104 [Source:HGNC Symbol;Acc:HGNC:25984]	protein_coding	GO:0110165|GO:0016020|GO:0031224|GO:0016021	cellular anatomical entity|membrane|intrinsic component of membrane|integral component of membrane	-	-	-	-	17:74776499-74839753	432	487	366	181	175	203	2.4338855730288	2.87844207364768	2.07070421025747	1.05670774768516	0.95320905368274	1.15659745694911	2.46101061897798	1.05550475277234	1.22131780794363	1.69225158867677e-09	1.15524134572844e-07	UP
ENSG00000072274	TFRC	transferrin receptor [Source:HGNC Symbol;Acc:HGNC:11763]	protein_coding	GO:0038024|GO:0110165|GO:0032502|GO:0050896|GO:0032991|GO:0051179|GO:0044093|GO:0016032|GO:0023052|GO:0008152|GO:0002376|GO:0002682|GO:0008283|GO:0044237|GO:0007154|GO:0003700|GO:0006950|GO:0071840|GO:0048771|GO:0048869|GO:0051641|GO:0002684|GO:0051094|GO:0004998|GO:0044238|GO:0005576|GO:0140272|GO:0043235|GO:0016192|GO:0006807|GO:0007568|GO:0032879|GO:0019058|GO:0065008|GO:0009986|GO:0050793|GO:…	cargo receptor activity|cellular anatomical entity|developmental process|response to stimulus|protein-containing complex|localization|positive regulation of molecular function|viral process|signaling|metabolic process|immune system process|regulation of immune system process|cell population proliferation|cellular metabolic process|cell communication|DNA-binding transcription factor activity|respo…	K06503	transferrin receptor[-]	hsa04144|hsa04145|hsa04066|hsa04350|hsa04640|hsa04216	Endocytosis - Homo sapiens (human) |Phagosome - Homo sapiens (human) |HIF-1 signaling pathway - Homo sapiens (human) |TGF-beta signaling pathway - Homo sapiens (human) |Hematopoietic cell lineage - Homo sapiens (human) |Ferroptosis - Homo sapiens (human)	3:196012511-196082153	13494	13118	6689	4457	3364	4881	26.1935727216769	26.713660462292	13.0387197469345	8.96514240172421	6.31310138518119	9.5814764903233	21.9819843103011	8.2865734257429	1.40747406153582	2.00121797661843e-09	1.3546087940252e-07	UP
ENSG00000226564	FTH1P20	ferritin heavy chain 1 pseudogene 20 [Source:HGNC Symbol;Acc:HGNC:37639]	processed_pseudogene	-	-	-	-	-	-	2:180872867-180873414	924	750	758	458	360	385	109.930155965431	93.6090052022029	90.5593749054442	56.4639015493213	41.4075711097422	46.3207134500637	98.0328453576927	48.0640620363757	1.02830661708682	2.30823946842213e-09	1.53964381375982e-07	UP
ENSG00000174640	SLCO2A1	solute carrier organic anion transporter family member 2A1 [Source:HGNC Symbol;Acc:HGNC:10955]	protein_coding	GO:0110165|GO:0051179|GO:0022857|GO:0033036|GO:0016020|GO:0005515|GO:0005319|GO:0055085|GO:0051234|GO:0031224|GO:0071944|GO:0005886|GO:0016021|GO:0031226|GO:0034220|GO:0010876|GO:0071714|GO:0015075|GO:0006869|GO:0015291|GO:0015132|GO:0008509|GO:0005887|GO:0098656|GO:0006811|GO:0071702|GO:0006820|GO:0008514|GO:0015711|GO:0015347|GO:0015732|GO:0043252|GO:0015718	cellular anatomical entity|localization|transmembrane transporter activity|macromolecule localization|membrane|protein binding|lipid transporter activity|transmembrane transport|establishment of localization|intrinsic component of membrane|cell periphery|plasma membrane|integral component of membrane|intrinsic component of plasma membrane|ion transmembrane transport|lipid localization|icosanoid t…	-	-	-	-	3:133932701-134052184	249	242	254	98	116	114	2.51183322602745	2.56105235931582	2.57302796189857	1.02442401755703	1.13131368190557	1.16296692277621	2.54863784908061	1.1062348740796	1.20406865803533	2.33748440719197e-09	1.55590931944003e-07	UP
ENSG00000184371	CSF1	colony stimulating factor 1 [Source:HGNC Symbol;Acc:HGNC:2432]	protein_coding	GO:0022414|GO:0000003|GO:0110165|GO:0032502|GO:0050896|GO:0032991|GO:0051179|GO:0040011|GO:0044093|GO:0023052|GO:0008152|GO:0002376|GO:0003824|GO:0002682|GO:0008283|GO:0040008|GO:0044237|GO:0007154|GO:0006950|GO:0048869|GO:0002684|GO:0016604|GO:0005654|GO:0030545|GO:0051094|GO:0044238|GO:0050900|GO:0038023|GO:0005576|GO:0006807|GO:0003006|GO:0032879|GO:0065008|GO:0048870|GO:0050793|GO:0002520|GO:…	reproductive process|reproduction|cellular anatomical entity|developmental process|response to stimulus|protein-containing complex|localization|locomotion|positive regulation of molecular function|signaling|metabolic process|immune system process|catalytic activity|regulation of immune system process|cell population proliferation|regulation of growth|cellular metabolic process|cell communication|…	K05453	macrophage colony-stimulating factor 1[-]	hsa05022|hsa05010|hsa04151|hsa04010|hsa04060|hsa04014|hsa04015|hsa04380|hsa04668|hsa04061|hsa04640|hsa05323	Pathways of neurodegeneration - multiple diseases - Homo sapiens (human) |Alzheimer disease - Homo sapiens (human) |PI3K-Akt signaling pathway - Homo sapiens (human) |MAPK signaling pathway - Homo sapiens (human) |Cytokine-cytokine receptor interaction - Homo sapiens (human) |Ras signaling pathway - Homo sapiens (human) |Rap1 signaling pathway - Homo sapiens (human) |Osteoclast differentiation - …	1:109910242-109930992	468	447	465	242	225	186	3.9682729238153	3.97625752466102	3.95938587371284	2.12633242437554	1.8444695100215	1.59491364143344	3.96797210739639	1.85523852527683	1.09679720048755	2.39775512699708e-09	1.59271630500136e-07	UP
ENSG00000100558	PLEK2	pleckstrin 2 [Source:HGNC Symbol;Acc:HGNC:19238]	protein_coding	GO:0110165|GO:0050896|GO:0023052|GO:0007154|GO:0071840|GO:0031256|GO:0043226|GO:0016020|GO:0008289|GO:0043167|GO:0031252|GO:0030029|GO:0051716|GO:0042995|GO:0005737|GO:0071944|GO:0007165|GO:0005886|GO:0030027|GO:0044087|GO:0035556|GO:0044085|GO:0051128|GO:0044089|GO:0051130|GO:0005543|GO:0031258|GO:0043229|GO:0098590|GO:0120025|GO:0016043|GO:0043228|GO:0030036|GO:0031532|GO:0043232|GO:0035091|GO:…	cellular anatomical entity|response to stimulus|signaling|cell communication|cellular component organization or biogenesis|leading edge membrane|organelle|membrane|lipid binding|ion binding|cell leading edge|actin filament-based process|cellular response to stimulus|cell projection|cytoplasm|cell periphery|signal transduction|plasma membrane|lamellipodium|regulation of cellular component biogenes…	-	-	-	-	14:67386984-67412167	495	398	508	227	224	222	11.5671371751796	9.75698211100518	11.9207739912189	5.49675945375265	5.06058977334588	5.24619284119631	11.0816310924679	5.26784735609828	1.07288479860509	2.67611541781596e-09	1.75936729634935e-07	UP
ENSG00000164951	PDP1	pyruvate dehydrogenase phosphatase catalytic subunit 1 [Source:HGNC Symbol;Acc:HGNC:9279]	protein_coding	GO:0110165|GO:0032991|GO:0044093|GO:0008152|GO:0003824|GO:1902494|GO:0044237|GO:0044238|GO:0006807|GO:0050790|GO:0043226|GO:0043167|GO:0005515|GO:0140096|GO:0016491|GO:0071704|GO:0016787|GO:0005737|GO:0043085|GO:0043169|GO:0005739|GO:0004721|GO:0045253|GO:0051353|GO:0019538|GO:0051341|GO:0043170|GO:0043229|GO:0044260|GO:0016788|GO:0043227|GO:1901564|GO:0046872|GO:0042578|GO:0004722|GO:1904182|GO:…	cellular anatomical entity|protein-containing complex|positive regulation of molecular function|metabolic process|catalytic activity|catalytic complex|cellular metabolic process|primary metabolic process|nitrogen compound metabolic process|regulation of catalytic activity|organelle|ion binding|protein binding|catalytic activity, acting on a protein|oxidoreductase activity|organic substance metabo…	-	-	-	-	8:93857807-93926068	596	597	601	254	327	326	2.3162356330708	2.43401317591175	2.34547586028234	1.02289317616005	1.22862048218877	1.28121995036924	2.36524155642163	1.17757786957269	1.00617	3.13709408032575e-09	2.03320528683784e-07	UP
ENSG00000291174	-	novel transcript		-	-	-	-	-	-	11:65455257-65466720	239	225	239	498	535	481	4.41041878017089	4.35588491309525	4.4289316773464	9.52294822610492	9.54482992849006	8.97627458147503	4.39841179020418	9.34802	-1.08768	3.33432492176302e-09	2.15232018185659e-07	DOWN
ENSG00000065618	COL17A1	collagen type XVII alpha 1 chain [Source:HGNC Symbol;Acc:HGNC:2194]	protein_coding	GO:0110165|GO:0032502|GO:0032991|GO:0005198|GO:0071840|GO:0005581|GO:0005576|GO:0005201|GO:0005615|GO:0043226|GO:0016020|GO:0005515|GO:0030054|GO:0007155|GO:0005737|GO:0031224|GO:0071944|GO:0048856|GO:0012505|GO:0005886|GO:0016021|GO:0031012|GO:0030020|GO:0031589|GO:0031226|GO:0044085|GO:0005783|GO:0009888|GO:0070161|GO:0043229|GO:0016043|GO:0043227|GO:0005788|GO:0043062|GO:0007160|GO:0043231|GO:…	cellular anatomical entity|developmental process|protein-containing complex|structural molecule activity|cellular component organization or biogenesis|collagen trimer|extracellular region|extracellular matrix structural constituent|extracellular space|organelle|membrane|protein binding|cell junction|cell adhesion|cytoplasm|intrinsic component of membrane|cell periphery|anatomical structure develo…	K07603	collagen type XVII alpha[-]	hsa04974	Protein digestion and absorption - Homo sapiens (human)	10:104031286-104085880	186	222	232	39	77	88	1.24490188606442	1.5587827439845	1.55930139867724	0.270483827074072	0.49824952853329	0.595625335281398	1.45432867624205	0.454786230296253	1.67709287408407	3.7702016492837e-09	2.42390655030354e-07	UP
ENSG00000154217	PITPNC1	phosphatidylinositol transfer protein cytoplasmic 1 [Source:HGNC Symbol;Acc:HGNC:21045]	protein_coding	GO:0110165|GO:0050896|GO:0051179|GO:0023052|GO:0007154|GO:0071840|GO:0005654|GO:0005829|GO:0033036|GO:0043226|GO:0008289|GO:0043167|GO:0005515|GO:0005319|GO:0051716|GO:0051234|GO:0005737|GO:0007165|GO:0005548|GO:0120013|GO:0010876|GO:0005543|GO:0043229|GO:0016043|GO:0043227|GO:0061024|GO:0035091|GO:0006869|GO:0043231|GO:0120014|GO:0070300|GO:1901611|GO:0071702|GO:0008526|GO:1990050|GO:0005634|GO:…	cellular anatomical entity|response to stimulus|localization|signaling|cell communication|cellular component organization or biogenesis|nucleoplasm|cytosol|macromolecule localization|organelle|lipid binding|ion binding|protein binding|lipid transporter activity|cellular response to stimulus|establishment of localization|cytoplasm|signal transduction|phospholipid transporter activity|lipid transfe…	-	-	-	-	17:67377281-67697256	409	382	399	186	213	178	2.77389049633975	2.71794996210159	2.71743225953945	1.30719086319538	1.39662458732409	1.22083119257687	2.73642423932693	1.30821554769878	1.06469164903825	4.11633294860838e-09	2.6305914573971e-07	UP
ENSG00000164266	SPINK1	serine peptidase inhibitor Kazal type 1 [Source:HGNC Symbol;Acc:HGNC:11244]	protein_coding	GO:0022414|GO:0000003|GO:0110165|GO:0032502|GO:0050896|GO:0051179|GO:0023052|GO:0008152|GO:0044092|GO:0003824|GO:0008283|GO:0043086|GO:0021700|GO:0044237|GO:0007154|GO:0048869|GO:0007267|GO:0048609|GO:0044238|GO:0030234|GO:0005576|GO:0006807|GO:0003006|GO:0032879|GO:0065008|GO:0019222|GO:0023057|GO:0005615|GO:0050790|GO:0043226|GO:0005515|GO:0009605|GO:0051050|GO:0004857|GO:0048583|GO:0009892|GO:…	reproductive process|reproduction|cellular anatomical entity|developmental process|response to stimulus|localization|signaling|metabolic process|negative regulation of molecular function|catalytic activity|cell population proliferation|negative regulation of catalytic activity|developmental maturation|cellular metabolic process|cell communication|cellular developmental process|cell-cell signaling…	-	-	-	-	5:147824572-147831671	51	61	54	13	18	10	1.83398417776411	2.30127377023193	1.95002970167711	0.484424151411755	0.625810156857046	0.363661448995851	2.02842921655772	0.491298585754884	2.04569096829384	4.42670390230688e-09	2.8120987865111e-07	UP
ENSG00000163520	FBLN2	fibulin 2 [Source:HGNC Symbol;Acc:HGNC:3601]	protein_coding	GO:0110165|GO:0005198|GO:0071840|GO:0097493|GO:0005576|GO:0005201|GO:0050840|GO:0043226|GO:0043167|GO:0005515|GO:0007155|GO:0071944|GO:0043169|GO:0045785|GO:0030023|GO:0031012|GO:0031589|GO:0030155|GO:0016043|GO:0043227|GO:0046872|GO:0065010|GO:0043062|GO:0062023|GO:0010810|GO:0010811|GO:0031982|GO:0005509|GO:1903561|GO:0030198	cellular anatomical entity|structural molecule activity|cellular component organization or biogenesis|structural molecule activity conferring elasticity|extracellular region|extracellular matrix structural constituent|extracellular matrix binding|organelle|ion binding|protein binding|cell adhesion|cell periphery|cation binding|positive regulation of cell adhesion|extracellular matrix constituent …	-	-	-	-	3:13549125-13638422	592	530	533	253	263	308	5.12092626809548	4.8096574399785	4.62992046006862	2.26781909362674	2.19945298346132	2.69430634809933	4.85350138938087	2.3871928083958	1.02371081046106	4.55305082264613e-09	2.88092941084311e-07	UP
ENSG00000168374	ARF4	ADP ribosylation factor 4 [Source:HGNC Symbol;Acc:HGNC:655]	protein_coding	GO:0110165|GO:0032502|GO:0051179|GO:0040011|GO:0044093|GO:0008152|GO:0003824|GO:0007610|GO:0044237|GO:0071840|GO:0048869|GO:0051641|GO:0098794|GO:0008047|GO:0044238|GO:0030234|GO:0005576|GO:0031256|GO:0016192|GO:0006807|GO:0065008|GO:0005829|GO:0048870|GO:0033036|GO:0019222|GO:0036477|GO:0005615|GO:0050790|GO:0043226|GO:0016020|GO:0043167|GO:0007611|GO:0097159|GO:0031252|GO:0005515|GO:0007275|GO:…	cellular anatomical entity|developmental process|localization|locomotion|positive regulation of molecular function|metabolic process|catalytic activity|behavior|cellular metabolic process|cellular component organization or biogenesis|cellular developmental process|cellular localization|postsynapse|enzyme activator activity|primary metabolic process|enzyme regulator activity|extracellular region|l…	K07939	ADP-ribosylation factor 4[-]	hsa04144	Endocytosis - Homo sapiens (human)	3:57571363-57598220	1843	2955	2356	1255	1244	896	16.4915454863202	27.7399295870022	21.1704997031083	11.6369766402145	10.7619026693669	8.10799940819031	21.8006582588102	10.1689595725906	1.10019961826054	5.35578018368539e-09	3.35103700268583e-07	UP
ENSG00000205426	KRT81	keratin 81 [Source:HGNC Symbol;Acc:HGNC:6458]	protein_coding	GO:0110165|GO:0032502|GO:0005198|GO:0071840|GO:0048869|GO:0030280|GO:0099080|GO:0005576|GO:0031424|GO:0005829|GO:0005615|GO:0043226|GO:0005515|GO:0007275|GO:0005737|GO:0048856|GO:0045103|GO:0045104|GO:0048513|GO:0030154|GO:0009888|GO:0048731|GO:0043229|GO:0016043|GO:0043228|GO:0099512|GO:0060429|GO:0030855|GO:0043588|GO:0043232|GO:0045109|GO:0006996|GO:0008544|GO:0097435|GO:0030216|GO:0005856|GO:…	cellular anatomical entity|developmental process|structural molecule activity|cellular component organization or biogenesis|cellular developmental process|structural constituent of skin epidermis|supramolecular complex|extracellular region|keratinization|cytosol|extracellular space|organelle|protein binding|multicellular organism development|cytoplasm|anatomical structure development|intermediate…	-	-	-	-	12:52285913-52291534	184	133	193	49	52	75	6.21886070930518	4.71582215224695	6.55044851065835	1.71611735764522	1.6991292137402	2.56344559498242	5.82837712407016	1.99289738878928	1.54822679979175	5.54067199468968e-09	3.4512781177817e-07	UP
ENSG00000171132	PRKCE	protein kinase C epsilon [Source:HGNC Symbol;Acc:HGNC:9401]	protein_coding	GO:0110165|GO:0050896|GO:0051179|GO:0040011|GO:0023052|GO:0008152|GO:0044092|GO:0002376|GO:0003824|GO:0007610|GO:0002682|GO:0051301|GO:0035640|GO:0032409|GO:0044237|GO:0007154|GO:0006950|GO:0071840|GO:0051641|GO:0002684|GO:0007267|GO:0022857|GO:0030545|GO:0008047|GO:0032410|GO:0044238|GO:0030234|GO:0038023|GO:0016192|GO:0006807|GO:0044281|GO:0032879|GO:0065008|GO:0005829|GO:0048870|GO:0033036|GO:…	cellular anatomical entity|response to stimulus|localization|locomotion|signaling|metabolic process|negative regulation of molecular function|immune system process|catalytic activity|behavior|regulation of immune system process|cell division|exploration behavior|regulation of transporter activity|cellular metabolic process|cell communication|response to stress|cellular component organization or b…	K18050	novel protein kinase C epsilon type[2.7.11.13]	hsa05206|hsa05131|hsa04530|hsa04022|hsa04371|hsa04270|hsa04071|hsa04931|hsa04933|hsa04925|hsa04750|hsa04666|hsa04930	MicroRNAs in cancer - Homo sapiens (human) |Shigellosis - Homo sapiens (human) |Tight junction - Homo sapiens (human) |cGMP-PKG signaling pathway - Homo sapiens (human) |Apelin signaling pathway - Homo sapiens (human) |Vascular smooth muscle contraction - Homo sapiens (human) |Sphingolipid signaling pathway - Homo sapiens (human) |Insulin resistance - Homo sapiens (human) |AGE-RAGE signaling path…	2:45651345-46187990	242	228	213	98	104	98	1.31381354660469	1.29856859669416	1.16122817201778	0.551324208965864	0.545866135527263	0.538038520943091	1.25787010510554	0.545076288478739	1.20645288125307	5.58510670327669e-09	3.4722011906565e-07	UP
ENSG00000110852	CLEC2B	C-type lectin domain family 2 member B [Source:HGNC Symbol;Acc:HGNC:2053]	protein_coding	GO:0110165|GO:0030246|GO:0009986|GO:0016020|GO:0005515|GO:0031224|GO:0071944|GO:0005886|GO:0042802|GO:0016021|GO:0009897|GO:0031226|GO:0005887	cellular anatomical entity|carbohydrate binding|cell surface|membrane|protein binding|intrinsic component of membrane|cell periphery|plasma membrane|identical protein binding|integral component of membrane|external side of plasma membrane|intrinsic component of plasma membrane|integral component of plasma membrane	K10071	C-type lectin domain family 2 member B[-]	hsa05167	Kaposi sarcoma-associated herpesvirus infection - Homo sapiens (human)	12:9852369-9869386	267	275	246	96	94	132	4.4554666892385	4.81421768686272	4.12227888403726	1.66002105884999	1.51649907266555	2.22754393746414	4.46398775337949	1.80135468965989	1.30925079103726	6.21937735168454e-09	3.83672070652956e-07	UP
ENSG00000162341	TPCN2	two pore segment channel 2 [Source:HGNC Symbol;Acc:HGNC:20820]	protein_coding	GO:0110165|GO:0050896|GO:0051179|GO:0016032|GO:0023052|GO:0008152|GO:0044237|GO:0007154|GO:0071840|GO:0051641|GO:0022857|GO:0016192|GO:0032879|GO:0019058|GO:0065008|GO:0005829|GO:0033036|GO:0019222|GO:0007034|GO:0043226|GO:0016020|GO:0008289|GO:0051651|GO:0043167|GO:0005515|GO:0009605|GO:0019725|GO:0009056|GO:0051716|GO:0055085|GO:0051234|GO:0005737|GO:0042221|GO:0031224|GO:0007165|GO:0012505|GO:…	cellular anatomical entity|response to stimulus|localization|viral process|signaling|metabolic process|cellular metabolic process|cell communication|cellular component organization or biogenesis|cellular localization|transmembrane transporter activity|vesicle-mediated transport|regulation of localization|viral life cycle|regulation of biological quality|cytosol|macromolecule localization|regulati…	K14077	two pore calcium channel protein 2[-]	hsa04020|hsa04972	Calcium signaling pathway - Homo sapiens (human) |Pancreatic secretion - Homo sapiens (human)	11:69048932-69136316	339	368	352	633	777	795	1.64901107550998	1.87794388309517	1.71943598042833	3.19071349540848	3.65407173165502	3.91075113473428	1.74879697967783	3.58517878726593	-1.03568	6.4054802401009e-09	3.94392809321751e-07	DOWN
ENSG00000234975	FTH1P2	ferritin heavy chain 1 pseudogene 2 [Source:HGNC Symbol;Acc:HGNC:3989]	processed_pseudogene	-	-	-	-	-	-	1:228687415-228687826	316	327	342	162	158	139	50.0051327797021	54.2860466232991	54.346714036435	26.5646940374329	24.1722233854804	22.2440551929038	52.8792978131454	24.326990871939	1.12014514225837	6.60294650386104e-09	4.04561081874169e-07	UP
ENSG00000105855	ITGB8	integrin subunit beta 8 [Source:HGNC Symbol;Acc:HGNC:6163]	protein_coding	GO:0022414|GO:0000003|GO:0110165|GO:0032502|GO:0050896|GO:0032991|GO:0051179|GO:0040011|GO:0023052|GO:0008152|GO:0002376|GO:0044237|GO:0007154|GO:0048869|GO:0051094|GO:0044238|GO:0038023|GO:0005576|GO:0043235|GO:0006807|GO:0003006|GO:0009986|GO:0048870|GO:0050793|GO:0002520|GO:0019222|GO:0098636|GO:0045321|GO:0001775|GO:0005615|GO:0043226|GO:0016020|GO:0005515|GO:0009605|GO:0007275|GO:0048646|GO:…	reproductive process|reproduction|cellular anatomical entity|developmental process|response to stimulus|protein-containing complex|localization|locomotion|signaling|metabolic process|immune system process|cellular metabolic process|cell communication|cellular developmental process|positive regulation of developmental process|primary metabolic process|signaling receptor activity|extracellular regi…	K06591	integrin beta 8[-]	hsa04151|hsa05165|hsa04810|hsa04510|hsa04514|hsa05414|hsa05410|hsa04512|hsa05412	PI3K-Akt signaling pathway - Homo sapiens (human) |Human papillomavirus infection - Homo sapiens (human) |Regulation of actin cytoskeleton - Homo sapiens (human) |Focal adhesion - Homo sapiens (human) |Cell adhesion molecules - Homo sapiens (human) |Dilated cardiomyopathy - Homo sapiens (human) |Hypertrophic cardiomyopathy - Homo sapiens (human) |ECM-receptor interaction - Homo sapiens (human) |A…	7:20330702-20415754	1079	714	731	367	477	347	3.91143577291182	2.71534217724105	2.66104173053173	1.37861103607371	1.67172888375188	1.2720798228972	3.09593989356153	1.4408065809076	1.10350078650026	6.83814496706818e-09	4.14653195853451e-07	UP
ENSG00000128590	DNAJB9	DnaJ heat shock protein family (Hsp40) member B9 [Source:HGNC Symbol;Acc:HGNC:6968]	protein_coding	GO:0110165|GO:0032502|GO:0050896|GO:0023052|GO:0008152|GO:0002376|GO:0002682|GO:0044237|GO:0007154|GO:0006950|GO:0048869|GO:0002684|GO:0044238|GO:0005576|GO:0006807|GO:0002520|GO:0019222|GO:0045321|GO:0023057|GO:0001775|GO:0005615|GO:0043226|GO:0016020|GO:0005515|GO:0007275|GO:0048583|GO:0023051|GO:0009056|GO:0071704|GO:0051716|GO:0005737|GO:0042221|GO:0007165|GO:0048856|GO:0012505|GO:1901698|GO:…	cellular anatomical entity|developmental process|response to stimulus|signaling|metabolic process|immune system process|regulation of immune system process|cellular metabolic process|cell communication|response to stress|cellular developmental process|positive regulation of immune system process|primary metabolic process|extracellular region|nitrogen compound metabolic process|immune system devel…	-	-	-	-	7:108569867-108574850	432	412	411	194	229	201	8.44272297694524	8.44710767693718	8.0660414070256	3.92882335203776	4.3268137582209	3.97250248786748	8.31862402030267	4.07604653270871	1.02917439098741	7.37925576710740e-09	4.44100811833604e-07	UP
ENSG00000175505	CLCF1	cardiotrophin like cytokine factor 1 [Source:HGNC Symbol;Acc:HGNC:17412]	protein_coding	GO:0110165|GO:0032502|GO:0050896|GO:0032991|GO:0023052|GO:0008152|GO:0002376|GO:0002682|GO:0008283|GO:0044237|GO:0007154|GO:0048869|GO:0002684|GO:0030545|GO:0051094|GO:0044238|GO:0038023|GO:0005576|GO:0006807|GO:0050793|GO:0002520|GO:0019222|GO:0097058|GO:0045321|GO:0001775|GO:0005615|GO:0005515|GO:0007275|GO:0048583|GO:0048584|GO:0097059|GO:0071704|GO:0051239|GO:0006955|GO:0008219|GO:0051716|GO:…	cellular anatomical entity|developmental process|response to stimulus|protein-containing complex|signaling|metabolic process|immune system process|regulation of immune system process|cell population proliferation|cellular metabolic process|cell communication|cellular developmental process|positive regulation of immune system process|signaling receptor regulator activity|positive regulation of dev…	K05421	cardiotrophin-like cytokine factor 1[-]	hsa04060|hsa04630	Cytokine-cytokine receptor interaction - Homo sapiens (human) |JAK-STAT signaling pathway - Homo sapiens (human)	11:67364168-67374177	309	291	312	151	141	134	8.04223140784242	7.94552711204482	8.15440529818718	4.07244369093061	3.54788136341574	3.52690284868727	8.04738793935814	3.71574263434454	1.11487000322671	8.84499371829317e-09	5.26375769291064e-07	UP
ENSG00000254038	-	novel transcript		-	-	-	-	-	-	8:37067441-37069418	26	24	43	3	2	6	2.6527258851443	2.56895221457052	4.4056986737447	0.317141726354323	0.197332198596889	0.61903483951656	3.20912559115317	0.377836254822591	3.08634720595924	9.29500220115123e-09	5.46051532980291e-07	UP
ENSG00000287600	-	novel transcript, antisense to TRIP13		-	-	-	-	-	-	5:904319-912587	16	21	22	73	82	64	0.359821749270631	0.495454217419145	0.496835044234382	1.70121899518741	1.78288650303397	1.45555853285797	0.450703670308053	1.64655467702645	-1.8692	9.29366371355902e-09	5.46051532980291e-07	DOWN
ENSG00000288783	-	novel transcript		-	-	-	-	-	-	X:50161928-50162521	12	16	11	0	0	0	1.31713056123824	1.84230152192226	1.21239460710057	0	0	0	1.45727556342036	0	Inf	9.52420516911678e-09	5.58491715933355e-07	UP
ENSG00000238266	LINC00707	long intergenic non-protein coding RNA 707 [Source:HGNC Symbol;Acc:HGNC:44691]	lncRNA	-	-	-	-	-	-	10:6779549-6842906	530	511	159	64	118	49	3.07203083053893	3.10729837672133	0.925478775659753	0.384406251595953	0.661247304953939	0.287223228681636	2.36827	0.444292261743843	2.41425223928001	1.03346897355242e-08	6.02706304667175e-07	UP
ENSG00000180767	CHST13	carbohydrate sulfotransferase 13 [Source:HGNC Symbol;Acc:HGNC:21755]	protein_coding	GO:0110165|GO:0008152|GO:0003824|GO:0044237|GO:0044238|GO:0006807|GO:0043226|GO:0016020|GO:0005515|GO:0071704|GO:0009058|GO:0005737|GO:0031224|GO:0016740|GO:0012505|GO:0016021|GO:0005794|GO:0031090|GO:1901135|GO:0044249|GO:0005975|GO:0019538|GO:0043170|GO:0043229|GO:1901576|GO:0044260|GO:0043227|GO:1901564|GO:0006790|GO:0008146|GO:0000139|GO:1901137|GO:0016051|GO:0098588|GO:0043231|GO:0030204|GO:…	cellular anatomical entity|metabolic process|catalytic activity|cellular metabolic process|primary metabolic process|nitrogen compound metabolic process|organelle|membrane|protein binding|organic substance metabolic process|biosynthetic process|cytoplasm|intrinsic component of membrane|transferase activity|endomembrane system|integral component of membrane|Golgi apparatus|organelle membrane|carbo…	K07779	chondroitin 4-sulfotransferase 13[2.8.2.5]	hsa00532	Glycosaminoglycan biosynthesis - chondroitin sulfate / dermatan sulfate - Homo sapiens (human)	3:126524155-126543291	348	275	340	604	718	666	11.8353820748858	9.81176239049172	11.6118740859657	21.2863253954745	23.6080691582218	22.905876330932	11.0863395171144	22.6000902948761	-1.02755	1.03955919015599e-08	6.04122147564569e-07	DOWN
[truncated: 346 more rows]

## Sheet: all.counts.SR_vs_S0.edgeR_diffe
gene id	gene name	description	gene_type	GO_id	GO_term	KO_ID	KO_Description	kegg_id	kegg_term	locus	SR_1_count	SR_2_count	SR_3_count	S0_1_count	S0_2_count	S0_3_count	SR_1_FPKM	SR_2_FPKM	SR_3_FPKM	S0_1_FPKM	S0_2_FPKM	S0_3_FPKM	SR	S0	log2FC	Pvalue	Qvalue	updown
[truncated: 841 more rows]
